# Supplementary material for: Alloying design of biodegradable zinc as promising bone implants for load-bearing applications
Source: Nat Commun. 2020 Jan 21;11:401. doi: 10.1038/s41467-019-14153-7 (PMC6972918; doi:10.1038/s41467-019-14153-7)
Supplement: Supplementary file 3 — Source Data [file 41467_2019_14153_MOESM3_ESM.zip]

Archive with 11 entries (11 files):
- Source Data/Source Data Fig. 1.xlsx
- Source Data/Source Data Fig. 2.xlsx
- Source Data/Source Data Fig. 3.xlsx
- Source Data/Source Data Fig. 4.xlsx
- Source Data/Source Data Fig. 5.xlsx
- Source Data/Source Data Fig. 6.xlsx
- Source Data/Source Data Fig. 7.xlsx
- Source Data/Source Data Fig. 8.xlsx
- Source Data/Source Data Supplementary Fig. 1.xlsx
- Source Data/Source Data Supplementary Fig. 3.xlsx
- Source Data/Source Data Supplementary Table 3.xlsx
