# Supplementary material for: Alloying design of biodegradable zinc as promising bone implants for load-bearing applications
Source: Nat Commun. 2020 Jan 21;11:401. doi: 10.1038/s41467-019-14153-7 (PMC6972918; doi:10.1038/s41467-019-14153-7)
Supplement: Supplementary file 3 — Source Data [file 41467_2019_14153_MOESM3_ESM.zip › Source Data/Source Data Fig. 1.xlsx]

## Sheet: Sheet1
Fig. 1b X-ray diffraction of pure Zn and binary Zn alloys at the highest alloy contents																				Fig. 1c Chemical composition analysis of intermetallic phases in binary Zn alloys
Zn		Zn-0.8Mg		Zn-0.8Ca		Zn-0.8Sr		Zn-2Ag		Zn-2Cu		Zn-0.8Fe		Zn-0.8Mn		Zn-0.8Li
2θ degree	Intensity	2θ degree	Intensity	2θ degree	Intensity	2θ degree	Intensity	2θ degree	Intensity	2θ degree	Intensity	2θ degree	Intensity	2θ degree	Intensity	2θ degree	Intensity			Zn		Zn-0.8Fe		Zn-0.8Sr		Zn-0.8Ca		Zn-0.8Mn		Zn-0.8Mg		Zn-2Ag		Zn-2Cu
10	12	10	23	10	15	10	18	10	17	10	23	10	19	10	23	10	19			Zn		Zn	Fe	Zn	Sr	Zn	Ca	Zn	Mn	Zn	Mg	Zn	Ag	Zn	Cu
10.02	10	10.02	19	10.02	20	10.02	22	10.02	19	10.02	27	10.02	18	10.02	17	10.02	20			100	0	96.43	3.57	95.18	4.82	91.83	8.17	90.7	9.3	89.15	10.85	86.56	13.44	85.01	14.99
10.04	8	10.04	19	10.04	20	10.04	21	10.04	13	10.04	17	10.04	20	10.04	18	10.04	25			100	0	96.12	3.88	94.64	5.36	91.36	8.64	87.44	12.56	91.66	8.34	86.75	13.25	84.78	15.22
10.06	1	10.06	13	10.06	25	10.06	31	10.06	24	10.06	25	10.06	16	10.06	16	10.06	15			100	0	98.27	1.73	94.1	5.9	92.3	7.7	93.96	6.04	90.69	9.31	86.94	13.06	85.24	14.76
10.08	8	10.08	18	10.08	17	10.08	24	10.08	15	10.08	37	10.08	12	10.08	21	10.08	20		avi	100	0	96.94	3.06	94.64	5.36	91.83	8.17	90.7	9.3	90.5	9.5	86.75	13.25	85.01	14.99
10.1	12	10.1	18	10.1	22	10.1	22	10.1	17	10.1	18	10.1	23	10.1	12	10.1	24		std	0	0	1.1622	1.1622	0.54	0.54	0.47	0.47	3.26	3.26	1.26574	1.26574	0.19	0.19	0.23	0.23
10.12	11	10.12	18	10.12	26	10.12	25	10.12	23	10.12	21	10.12	21	10.12	21	10.12	23
10.14	11	10.14	23	10.14	11	10.14	23	10.14	15	10.14	14	10.14	16	10.14	29	10.14	13
10.16	12	10.16	10	10.16	14	10.16	19	10.16	19	10.16	22	10.16	19	10.16	17	10.16	13
10.18	12	10.18	16	10.18	14	10.18	18	10.18	27	10.18	23	10.18	18	10.18	18	10.18	22
10.2	11	10.2	21	10.2	16	10.2	15	10.2	17	10.2	34	10.2	23	10.2	26	10.2	13
10.22	10	10.22	16	10.22	17	10.22	20	10.22	21	10.22	16	10.22	15	10.22	15	10.22	20
10.24	12	10.24	14	10.24	16	10.24	13	10.24	19	10.24	24	10.24	23	10.24	15	10.24	16
10.26	10	10.26	23	10.26	19	10.26	13	10.26	15	10.26	14	10.26	32	10.26	19	10.26	13
10.28	17	10.28	13	10.28	20	10.28	15	10.28	25	10.28	26	10.28	17	10.28	21	10.28	14
10.3	13	10.3	23	10.3	20	10.3	25	10.3	26	10.3	21	10.3	17	10.3	17	10.3	19
10.32	11	10.32	16	10.32	25	10.32	20	10.32	23	10.32	25	10.32	33	10.32	16	10.32	20
10.34	19	10.34	15	10.34	21	10.34	15	10.34	15	10.34	26	10.34	15	10.34	23	10.34	17
10.36	17	10.36	28	10.36	16	10.36	20	10.36	16	10.36	16	10.36	18	10.36	22	10.36	33
10.38	10	10.38	14	10.38	22	10.38	22	10.38	19	10.38	27	10.38	19	10.38	18	10.38	21
10.4	13	10.4	18	10.4	16	10.4	21	10.4	23	10.4	34	10.4	15	10.4	13	10.4	16
10.42	16	10.42	23	10.42	23	10.42	24	10.42	24	10.42	21	10.42	25	10.42	19	10.42	16
10.44	7	10.44	12	10.44	18	10.44	23	10.44	30	10.44	23	10.44	24	10.44	13	10.44	22
10.46	17	10.46	17	10.46	19	10.46	24	10.46	20	10.46	24	10.46	21	10.46	18	10.46	18
10.48	12	10.48	17	10.48	10	10.48	19	10.48	18	10.48	24	10.48	24	10.48	18	10.48	19
10.5	11	10.5	14	10.5	15	10.5	27	10.5	16	10.5	35	10.5	17	10.5	13	10.5	20
10.52	15	10.52	17	10.52	11	10.52	16	10.52	20	10.52	23	10.52	16	10.52	15	10.52	18
10.54	17	10.54	15	10.54	12	10.54	28	10.54	21	10.54	31	10.54	24	10.54	16	10.54	24
10.56	11	10.56	17	10.56	19	10.56	25	10.56	18	10.56	22	10.56	25	10.56	13	10.56	26
10.58	10	10.58	14	10.58	22	10.58	18	10.58	13	10.58	18	10.58	21	10.58	15	10.58	11
10.6	16	10.6	16	10.6	13	10.6	26	10.6	27	10.6	18	10.6	16	10.6	19	10.6	17
10.62	4	10.62	17	10.62	14	10.62	22	10.62	24	10.62	22	10.62	20	10.62	17	10.62	10
10.64	12	10.64	12	10.64	21	10.64	18	10.64	26	10.64	16	10.64	20	10.64	19	10.64	14
10.66	8	10.66	12	10.66	22	10.66	21	10.66	26	10.66	19	10.66	21	10.66	15	10.66	25
10.68	12	10.68	15	10.68	14	10.68	18	10.68	22	10.68	25	10.68	13	10.68	13	10.68	17
10.7	13	10.7	20	10.7	14	10.7	17	10.7	20	10.7	19	10.7	16	10.7	24	10.7	13
10.72	8	10.72	13	10.72	19	10.72	20	10.72	20	10.72	18	10.72	17	10.72	23	10.72	16
10.74	14	10.74	14	10.74	21	10.74	20	10.74	14	10.74	16	10.74	20	10.74	9	10.74	25
10.76	14	10.76	18	10.76	25	10.76	21	10.76	17	10.76	26	10.76	23	10.76	19	10.76	16
10.78	15	10.78	19	10.78	18	10.78	12	10.78	5	10.78	17	10.78	16	10.78	25	10.78	17
10.8	12	10.8	21	10.8	19	10.8	24	10.8	24	10.8	26	10.8	22	10.8	25	10.8	15
10.82	14	10.82	11	10.82	17	10.82	24	10.82	12	10.82	25	10.82	14	10.82	23	10.82	16
10.84	13	10.84	17	10.84	16	10.84	15	10.84	21	10.84	23	10.84	18	10.84	12	10.84	21
10.86	10	10.86	6	10.86	21	10.86	17	10.86	25	10.86	17	10.86	16	10.86	13	10.86	17
10.88	7	10.88	21	10.88	21	10.88	18	10.88	18	10.88	15	10.88	31	10.88	9	10.88	16
10.9	14	10.9	19	10.9	21	10.9	20	10.9	17	10.9	24	10.9	21	10.9	23	10.9	27
10.92	8	10.92	14	10.92	18	10.92	26	10.92	19	10.92	28	10.92	10	10.92	20	10.92	18
10.94	10	10.94	16	10.94	22	10.94	22	10.94	16	10.94	26	10.94	15	10.94	11	10.94	17
10.96	12	10.96	13	10.96	19	10.96	12	10.96	15	10.96	20	10.96	21	10.96	23	10.96	20
10.98	16	10.98	12	10.98	10	10.98	17	10.98	16	10.98	25	10.98	18	10.98	21	10.98	22
11	9	11	16	11	14	11	21	11	18	11	30	11	22	11	30	11	16
11.02	17	11.02	13	11.02	11	11.02	19	11.02	14	11.02	17	11.02	15	11.02	14	11.02	12
11.04	14	11.04	16	11.04	14	11.04	20	11.04	19	11.04	18	11.04	16	11.04	19	11.04	14
11.06	11	11.06	12	11.06	9	11.06	14	11.06	23	11.06	32	11.06	13	11.06	19	11.06	24
11.08	10	11.08	11	11.08	22	11.08	24	11.08	15	11.08	26	11.08	18	11.08	13	11.08	18
11.1	11	11.1	19	11.1	12	11.1	25	11.1	19	11.1	26	11.1	27	11.1	21	11.1	16
11.12	9	11.12	17	11.12	16	11.12	15	11.12	14	11.12	18	11.12	17	11.12	20	11.12	14
11.14	8	11.14	8	11.14	14	11.14	20	11.14	14	11.14	22	11.14	22	11.14	15	11.14	9
11.16	9	11.16	12	11.16	14	11.16	12	11.16	22	11.16	18	11.16	21	11.16	16	11.16	15
11.18	13	11.18	14	11.18	14	11.18	18	11.18	17	11.18	19	11.18	15	11.18	14	11.18	20
11.2	7	11.2	12	11.2	19	11.2	13	11.2	20	11.2	16	11.2	15	11.2	15	11.2	9
11.22	11	11.22	20	11.22	15	11.22	13	11.22	20	11.22	21	11.22	18	11.22	14	11.22	22
11.24	12	11.24	14	11.24	18	11.24	16	11.24	20	11.24	21	11.24	15	11.24	9	11.24	15
11.26	12	11.26	7	11.26	14	11.26	10	11.26	16	11.26	20	11.26	22	11.26	12	11.26	12
11.28	12	11.28	18	11.28	14	11.28	17	11.28	15	11.28	21	11.28	19	11.28	17	11.28	13
11.3	9	11.3	11	11.3	16	11.3	28	11.3	21	11.3	24	11.3	19	11.3	10	11.3	17
11.32	5	11.32	14	11.32	19	11.32	18	11.32	14	11.32	22	11.32	13	11.32	18	11.32	12
11.34	9	11.34	14	11.34	16	11.34	19	11.34	18	11.34	24	11.34	19	11.34	23	11.34	24
11.36	10	11.36	17	11.36	19	11.36	12	11.36	22	11.36	18	11.36	15	11.36	23	11.36	9
11.38	6	11.38	16	11.38	16	11.38	17	11.38	27	11.38	14	11.38	26	11.38	14	11.38	16
11.4	10	11.4	23	11.4	13	11.4	20	11.4	14	11.4	14	11.4	11	11.4	15	11.4	18
11.42	4	11.42	18	11.42	9	11.42	11	11.42	18	11.42	15	11.42	21	11.42	14	11.42	12
11.44	12	11.44	19	11.44	21	11.44	18	11.44	13	11.44	20	11.44	12	11.44	10	11.44	16
11.46	18	11.46	13	11.46	10	11.46	24	11.46	10	11.46	19	11.46	13	11.46	13	11.46	15
11.48	6	11.48	20	11.48	11	11.48	13	11.48	19	11.48	28	11.48	14	11.48	16	11.48	22
11.5	8	11.5	16	11.5	17	11.5	18	11.5	20	11.5	14	11.5	12	11.5	20	11.5	20
11.52	7	11.52	16	11.52	6	11.52	22	11.52	20	11.52	27	11.52	20	11.52	17	11.52	15
11.54	11	11.54	12	11.54	14	11.54	17	11.54	9	11.54	27	11.54	17	11.54	20	11.54	16
11.56	4	11.56	13	11.56	13	11.56	16	11.56	12	11.56	23	11.56	16	11.56	12	11.56	14
11.58	15	11.58	16	11.58	17	11.58	20	11.58	19	11.58	19	11.58	16	11.58	14	11.58	21
11.6	8	11.6	19	11.6	13	11.6	14	11.6	21	11.6	20	11.6	14	11.6	13	11.6	20
11.62	10	11.62	12	11.62	9	11.62	24	11.62	11	11.62	19	11.62	16	11.62	13	11.62	19
11.64	5	11.64	18	11.64	17	11.64	16	11.64	20	11.64	18	11.64	16	11.64	15	11.64	23
11.66	8	11.66	14	11.66	14	11.66	16	11.66	14	11.66	20	11.66	20	11.66	9	11.66	13
11.68	9	11.68	11	11.68	16	11.68	17	11.68	15	11.68	18	11.68	11	11.68	14	11.68	15
11.7	5	11.7	13	11.7	15	11.7	25	11.7	10	11.7	28	11.7	17	11.7	20	11.7	25
11.72	5	11.72	13	11.72	7	11.72	21	11.72	18	11.72	18	11.72	23	11.72	11	11.72	12
11.74	13	11.74	18	11.74	13	11.74	20	11.74	15	11.74	19	11.74	14	11.74	7	11.74	19
11.76	6	11.76	15	11.76	14	11.76	14	11.76	15	11.76	27	11.76	20	11.76	21	11.76	17
11.78	10	11.78	16	11.78	7	11.78	19	11.78	13	11.78	17	11.78	15	11.78	10	11.78	17
11.8	10	11.8	16	11.8	18	11.8	14	11.8	18	11.8	22	11.8	17	11.8	16	11.8	18
11.82	13	11.82	19	11.82	5	11.82	17	11.82	24	11.82	15	11.82	19	11.82	16	11.82	13
11.84	9	11.84	14	11.84	14	11.84	16	11.84	18	11.84	20	11.84	17	11.84	14	11.84	23
11.86	13	11.86	17	11.86	18	11.86	11	11.86	16	11.86	21	11.86	16	11.86	23	11.86	14
11.88	7	11.88	17	11.88	13	11.88	22	11.88	20	11.88	28	11.88	15	11.88	21	11.88	18
11.9	12	11.9	14	11.9	19	11.9	21	11.9	11	11.9	21	11.9	23	11.9	11	11.9	20
11.92	17	11.92	17	11.92	20	11.92	22	11.92	13	11.92	19	11.92	14	11.92	15	11.92	14
11.94	10	11.94	20	11.94	5	11.94	16	11.94	14	11.94	17	11.94	15	11.94	25	11.94	23
11.96	13	11.96	25	11.96	19	11.96	18	11.96	24	11.96	15	11.96	23	11.96	18	11.96	15
11.98	14	11.98	15	11.98	14	11.98	23	11.98	18	11.98	20	11.98	29	11.98	17	11.98	15
12	19	12	17	12	17	12	18	12	17	12	20	12	24	12	14	12	21
12.02	10	12.02	19	12.02	17	12.02	17	12.02	22	12.02	19	12.02	26	12.02	16	12.02	35
12.04	15	12.04	14	12.04	13	12.04	14	12.04	16	12.04	23	12.04	27	12.04	17	12.04	25
12.06	11	12.06	18	12.06	17	12.06	12	12.06	22	12.06	21	12.06	22	12.06	16	12.06	25
12.08	5	12.08	24	12.08	22	12.08	20	12.08	19	12.08	20	12.08	20	12.08	24	12.08	22
12.1	9	12.1	23	12.1	13	12.1	18	12.1	12	12.1	17	12.1	23	12.1	16	12.1	24
12.12	13	12.12	16	12.12	15	12.12	22	12.12	16	12.12	25	12.12	24	12.12	11	12.12	23
12.14	15	12.14	19	12.14	8	12.14	21	12.14	17	12.14	28	12.14	24	12.14	8	12.14	15
12.16	12	12.16	21	12.16	6	12.16	18	12.16	13	12.16	17	12.16	21	12.16	14	12.16	18
12.18	10	12.18	29	12.18	16	12.18	21	12.18	14	12.18	17	12.18	24	12.18	19	12.18	19
12.2	9	12.2	20	12.2	16	12.2	10	12.2	23	12.2	22	12.2	19	12.2	15	12.2	22
12.22	7	12.22	11	12.22	17	12.22	19	12.22	14	12.22	16	12.22	8	12.22	14	12.22	10
12.24	8	12.24	22	12.24	13	12.24	17	12.24	15	12.24	27	12.24	14	12.24	17	12.24	16
12.26	14	12.26	21	12.26	17	12.26	17	12.26	16	12.26	20	12.26	12	12.26	9	12.26	17
12.28	11	12.28	24	12.28	14	12.28	23	12.28	15	12.28	21	12.28	19	12.28	14	12.28	17
12.3	9	12.3	14	12.3	10	12.3	17	12.3	11	12.3	16	12.3	9	12.3	14	12.3	22
12.32	10	12.32	16	12.32	15	12.32	14	12.32	13	12.32	10	12.32	20	12.32	16	12.32	18
12.34	9	12.34	20	12.34	8	12.34	12	12.34	18	12.34	22	12.34	14	12.34	15	12.34	19
12.36	6	12.36	20	12.36	12	12.36	17	12.36	27	12.36	22	12.36	20	12.36	18	12.36	13
12.38	10	12.38	18	12.38	14	12.38	14	12.38	24	12.38	19	12.38	18	12.38	25	12.38	13
12.4	9	12.4	18	12.4	16	12.4	15	12.4	19	12.4	17	12.4	13	12.4	17	12.4	19
12.42	6	12.42	9	12.42	14	12.42	16	12.42	21	12.42	18	12.42	10	12.42	14	12.42	21
12.44	11	12.44	17	12.44	13	12.44	26	12.44	15	12.44	14	12.44	14	12.44	14	12.44	22
12.46	10	12.46	12	12.46	17	12.46	23	12.46	16	12.46	17	12.46	15	12.46	9	12.46	22
12.48	6	12.48	15	12.48	15	12.48	13	12.48	14	12.48	15	12.48	21	12.48	11	12.48	19
12.5	15	12.5	14	12.5	16	12.5	13	12.5	21	12.5	16	12.5	20	12.5	19	12.5	16
12.52	7	12.52	14	12.52	19	12.52	13	12.52	16	12.52	19	12.52	16	12.52	15	12.52	11
12.54	10	12.54	14	12.54	11	12.54	15	12.54	16	12.54	20	12.54	11	12.54	9	12.54	19
12.56	12	12.56	18	12.56	16	12.56	16	12.56	16	12.56	19	12.56	17	12.56	11	12.56	13
12.58	12	12.58	17	12.58	15	12.58	14	12.58	13	12.58	16	12.58	20	12.58	15	12.58	12
12.6	8	12.6	18	12.6	7	12.6	21	12.6	14	12.6	27	12.6	14	12.6	11	12.6	16
12.62	7	12.62	16	12.62	19	12.62	18	12.62	18	12.62	26	12.62	15	12.62	16	12.62	19
12.64	8	12.64	12	12.64	10	12.64	11	12.64	9	12.64	23	12.64	9	12.64	11	12.64	11
12.66	8	12.66	17	12.66	13	12.66	15	12.66	15	12.66	21	12.66	14	12.66	8	12.66	13
12.68	11	12.68	19	12.68	7	12.68	14	12.68	15	12.68	16	12.68	12	12.68	14	12.68	20
12.7	11	12.7	15	12.7	13	12.7	16	12.7	17	12.7	24	12.7	23	12.7	16	12.7	7
12.72	13	12.72	9	12.72	18	12.72	12	12.72	13	12.72	26	12.72	11	12.72	16	12.72	12
12.74	9	12.74	11	12.74	17	12.74	12	12.74	9	12.74	14	12.74	15	12.74	10	12.74	12
12.76	7	12.76	12	12.76	10	12.76	14	12.76	11	12.76	19	12.76	16	12.76	14	12.76	8
12.78	10	12.78	11	12.78	11	12.78	21	12.78	16	12.78	17	12.78	12	12.78	10	12.78	9
12.8	4	12.8	14	12.8	9	12.8	17	12.8	23	12.8	25	12.8	14	12.8	15	12.8	16
12.82	3	12.82	10	12.82	16	12.82	17	12.82	16	12.82	13	12.82	17	12.82	15	12.82	19
12.84	8	12.84	22	12.84	10	12.84	19	12.84	7	12.84	30	12.84	18	12.84	22	12.84	17
12.86	10	12.86	16	12.86	10	12.86	15	12.86	14	12.86	23	12.86	11	12.86	11	12.86	16
12.88	8	12.88	18	12.88	15	12.88	16	12.88	24	12.88	30	12.88	13	12.88	23	12.88	16
12.9	5	12.9	12	12.9	12	12.9	13	12.9	15	12.9	21	12.9	13	12.9	15	12.9	15
12.92	14	12.92	8	12.92	12	12.92	5	12.92	18	12.92	24	12.92	19	12.92	8	12.92	14
12.94	7	12.94	9	12.94	9	12.94	13	12.94	13	12.94	24	12.94	14	12.94	17	12.94	21
12.96	5	12.96	11	12.96	15	12.96	10	12.96	14	12.96	19	12.96	18	12.96	13	12.96	17
12.98	10	12.98	14	12.98	12	12.98	14	12.98	13	12.98	20	12.98	18	12.98	17	12.98	18
13	17	13	16	13	9	13	8	13	10	13	17	13	14	13	19	13	17
13.02	5	13.02	17	13.02	16	13.02	22	13.02	17	13.02	14	13.02	14	13.02	15	13.02	15
13.04	13	13.04	8	13.04	10	13.04	15	13.04	14	13.04	17	13.04	17	13.04	13	13.04	13
13.06	10	13.06	10	13.06	16	13.06	13	13.06	15	13.06	20	13.06	17	13.06	13	13.06	14
13.08	6	13.08	12	13.08	14	13.08	15	13.08	13	13.08	23	13.08	13	13.08	12	13.08	14
13.1	9	13.1	14	13.1	15	13.1	14	13.1	18	13.1	18	13.1	13	13.1	9	13.1	10
13.12	9	13.12	8	13.12	19	13.12	12	13.12	10	13.12	19	13.12	22	13.12	18	13.12	19
13.14	9	13.14	8	13.14	10	13.14	13	13.14	17	13.14	20	13.14	18	13.14	8	13.14	18
13.16	6	13.16	16	13.16	11	13.16	17	13.16	16	13.16	16	13.16	11	13.16	13	13.16	12
13.18	8	13.18	15	13.18	9	13.18	11	13.18	18	13.18	19	13.18	11	13.18	16	13.18	14
13.2	15	13.2	7	13.2	7	13.2	16	13.2	12	13.2	23	13.2	11	13.2	14	13.2	11
13.22	5	13.22	17	13.22	7	13.22	9	13.22	13	13.22	21	13.22	13	13.22	12	13.22	10
13.24	9	13.24	8	13.24	13	13.24	12	13.24	11	13.24	20	13.24	19	13.24	10	13.24	12
13.26	14	13.26	17	13.26	16	13.26	10	13.26	16	13.26	26	13.26	15	13.26	8	13.26	18
13.28	12	13.28	19	13.28	14	13.28	18	13.28	14	13.28	17	13.28	15	13.28	15	13.28	11
13.3	6	13.3	14	13.3	13	13.3	23	13.3	13	13.3	28	13.3	21	13.3	14	13.3	16
13.32	10	13.32	17	13.32	7	13.32	8	13.32	13	13.32	20	13.32	7	13.32	17	13.32	16
13.34	9	13.34	9	13.34	8	13.34	16	13.34	14	13.34	20	13.34	9	13.34	10	13.34	15
13.36	7	13.36	13	13.36	15	13.36	12	13.36	11	13.36	18	13.36	14	13.36	10	13.36	18
13.38	11	13.38	14	13.38	17	13.38	11	13.38	18	13.38	23	13.38	12	13.38	17	13.38	10
13.4	6	13.4	12	13.4	12	13.4	17	13.4	21	13.4	18	13.4	22	13.4	14	13.4	6
13.42	9	13.42	12	13.42	14	13.42	17	13.42	10	13.42	25	13.42	21	13.42	10	13.42	14
13.44	4	13.44	20	13.44	11	13.44	12	13.44	12	13.44	21	13.44	9	13.44	13	13.44	18
13.46	7	13.46	12	13.46	10	13.46	19	13.46	13	13.46	18	13.46	13	13.46	13	13.46	15
13.48	14	13.48	8	13.48	8	13.48	13	13.48	11	13.48	19	13.48	20	13.48	11	13.48	10
13.5	7	13.5	10	13.5	15	13.5	13	13.5	26	13.5	22	13.5	8	13.5	11	13.5	8
13.52	9	13.52	12	13.52	12	13.52	16	13.52	11	13.52	15	13.52	16	13.52	16	13.52	10
13.54	12	13.54	9	13.54	16	13.54	13	13.54	11	13.54	26	13.54	15	13.54	12	13.54	14
13.56	6	13.56	12	13.56	13	13.56	22	13.56	17	13.56	23	13.56	18	13.56	15	13.56	14
13.58	7	13.58	15	13.58	6	13.58	13	13.58	11	13.58	13	13.58	10	13.58	19	13.58	12
13.6	17	13.6	5	13.6	15	13.6	15	13.6	18	13.6	17	13.6	16	13.6	11	13.6	15
13.62	9	13.62	13	13.62	16	13.62	9	13.62	12	13.62	24	13.62	21	13.62	12	13.62	16
13.64	9	13.64	10	13.64	15	13.64	23	13.64	7	13.64	18	13.64	13	13.64	16	13.64	10
13.66	6	13.66	14	13.66	16	13.66	17	13.66	16	13.66	23	13.66	15	13.66	19	13.66	6
13.68	9	13.68	7	13.68	19	13.68	16	13.68	21	13.68	22	13.68	15	13.68	19	13.68	15
13.7	6	13.7	22	13.7	10	13.7	11	13.7	10	13.7	15	13.7	15	13.7	13	13.7	18
13.72	1	13.72	9	13.72	12	13.72	7	13.72	9	13.72	18	13.72	13	13.72	9	13.72	14
13.74	6	13.74	12	13.74	14	13.74	12	13.74	11	13.74	26	13.74	11	13.74	9	13.74	13
13.76	6	13.76	7	13.76	11	13.76	17	13.76	10	13.76	22	13.76	15	13.76	12	13.76	16
13.78	10	13.78	12	13.78	12	13.78	17	13.78	14	13.78	14	13.78	19	13.78	22	13.78	16
13.8	2	13.8	8	13.8	10	13.8	15	13.8	13	13.8	19	13.8	14	13.8	9	13.8	15
13.82	13	13.82	10	13.82	12	13.82	11	13.82	16	13.82	8	13.82	6	13.82	11	13.82	13
13.84	8	13.84	21	13.84	12	13.84	14	13.84	15	13.84	18	13.84	10	13.84	19	13.84	16
13.86	2	13.86	13	13.86	15	13.86	8	13.86	15	13.86	22	13.86	14	13.86	11	13.86	12
13.88	10	13.88	9	13.88	12	13.88	16	13.88	12	13.88	22	13.88	8	13.88	11	13.88	17
13.9	6	13.9	11	13.9	12	13.9	18	13.9	14	13.9	19	13.9	16	13.9	19	13.9	5
13.92	5	13.92	13	13.92	14	13.92	15	13.92	17	13.92	16	13.92	19	13.92	17	13.92	8
13.94	9	13.94	7	13.94	14	13.94	13	13.94	15	13.94	22	13.94	14	13.94	12	13.94	6
13.96	13	13.96	21	13.96	17	13.96	11	13.96	10	13.96	19	13.96	16	13.96	15	13.96	11
13.98	9	13.98	16	13.98	6	13.98	11	13.98	11	13.98	18	13.98	16	13.98	6	13.98	8
14	6	14	7	14	14	14	16	14	16	14	17	14	13	14	20	14	18
14.02	5	14.02	8	14.02	12	14.02	13	14.02	13	14.02	20	14.02	16	14.02	13	14.02	12
14.04	16	14.04	13	14.04	14	14.04	20	14.04	16	14.04	21	14.04	15	14.04	14	14.04	15
14.06	4	14.06	8	14.06	14	14.06	13	14.06	14	14.06	24	14.06	13	14.06	22	14.06	14
14.08	7	14.08	17	14.08	14	14.08	14	14.08	15	14.08	13	14.08	19	14.08	12	14.08	9
14.1	6	14.1	16	14.1	13	14.1	16	14.1	19	14.1	16	14.1	9	14.1	15	14.1	23
14.12	8	14.12	11	14.12	15	14.12	22	14.12	12	14.12	16	14.12	18	14.12	20	14.12	11
14.14	7	14.14	8	14.14	17	14.14	12	14.14	16	14.14	16	14.14	16	14.14	23	14.14	20
14.16	5	14.16	11	14.16	13	14.16	25	14.16	16	14.16	15	14.16	6	14.16	12	14.16	17
14.18	2	14.18	16	14.18	17	14.18	14	14.18	15	14.18	11	14.18	14	14.18	21	14.18	18
14.2	8	14.2	14	14.2	20	14.2	16	14.2	9	14.2	16	14.2	12	14.2	11	14.2	12
14.22	7	14.22	10	14.22	21	14.22	15	14.22	12	14.22	12	14.22	13	14.22	13	14.22	23
14.24	4	14.24	17	14.24	16	14.24	20	14.24	16	14.24	21	14.24	14	14.24	13	14.24	27
14.26	11	14.26	9	14.26	15	14.26	17	14.26	11	14.26	8	14.26	17	14.26	13	14.26	14
14.28	9	14.28	15	14.28	29	14.28	34	14.28	11	14.28	19	14.28	10	14.28	11	14.28	20
14.3	5	14.3	15	14.3	26	14.3	31	14.3	12	14.3	14	14.3	18	14.3	10	14.3	13
14.32	7	14.32	22	14.32	36	14.32	27	14.32	15	14.32	18	14.32	9	14.32	8	14.32	22
14.34	8	14.34	19	14.34	47	14.34	28	14.34	12	14.34	22	14.34	8	14.34	18	14.34	26
14.36	10	14.36	16	14.36	45	14.36	30	14.36	14	14.36	20	14.36	12	14.36	16	14.36	29
14.38	11	14.38	17	14.38	46	14.38	40	14.38	14	14.38	21	14.38	12	14.38	7	14.38	28
14.4	8	14.4	20	14.4	50	14.4	43	14.4	11	14.4	13	14.4	13	14.4	4	14.4	28
14.42	7	14.42	15	14.42	69	14.42	20	14.42	26	14.42	13	14.42	12	14.42	13	14.42	32
14.44	9	14.44	18	14.44	73	14.44	20	14.44	10	14.44	13	14.44	15	14.44	10	14.44	31
14.46	5	14.46	18	14.46	80	14.46	25	14.46	12	14.46	20	14.46	9	14.46	11	14.46	27
14.48	13	14.48	18	14.48	99	14.48	16	14.48	17	14.48	21	14.48	11	14.48	11	14.48	20
14.5	6	14.5	26	14.5	140	14.5	22	14.5	13	14.5	15	14.5	12	14.5	10	14.5	28
14.52	6	14.52	32	14.52	137	14.52	12	14.52	12	14.52	24	14.52	11	14.52	13	14.52	19
14.54	5	14.54	43	14.54	200	14.54	16	14.54	8	14.54	22	14.54	12	14.54	24	14.54	30
14.56	10	14.56	47	14.56	252	14.56	17	14.56	16	14.56	22	14.56	15	14.56	16	14.56	8
14.58	6	14.58	41	14.58	234	14.58	17	14.58	19	14.58	18	14.58	7	14.58	10	14.58	16
14.6	9	14.6	56	14.6	225	14.6	13	14.6	8	14.6	17	14.6	12	14.6	9	14.6	16
14.62	6	14.62	63	14.62	134	14.62	16	14.62	10	14.62	18	14.62	14	14.62	9	14.62	13
14.64	9	14.64	81	14.64	116	14.64	8	14.64	11	14.64	19	14.64	11	14.64	12	14.64	18
14.66	9	14.66	81	14.66	79	14.66	13	14.66	14	14.66	16	14.66	12	14.66	10	14.66	12
14.68	7	14.68	88	14.68	45	14.68	17	14.68	15	14.68	28	14.68	4	14.68	13	14.68	15
14.7	6	14.7	95	14.7	29	14.7	17	14.7	17	14.7	14	14.7	7	14.7	11	14.7	10
14.72	9	14.72	78	14.72	25	14.72	9	14.72	14	14.72	16	14.72	13	14.72	14	14.72	8
14.74	7	14.74	86	14.74	31	14.74	10	14.74	12	14.74	11	14.74	13	14.74	16	14.74	10
14.76	9	14.76	84	14.76	15	14.76	13	14.76	15	14.76	22	14.76	18	14.76	11	14.76	11
14.78	6	14.78	60	14.78	15	14.78	15	14.78	11	14.78	21	14.78	17	14.78	7	14.78	19
14.8	2	14.8	34	14.8	18	14.8	10	14.8	10	14.8	22	14.8	21	14.8	15	14.8	18
14.82	5	14.82	32	14.82	20	14.82	11	14.82	16	14.82	21	14.82	11	14.82	6	14.82	11
14.84	4	14.84	22	14.84	17	14.84	14	14.84	14	14.84	11	14.84	10	14.84	14	14.84	9
14.86	8	14.86	21	14.86	16	14.86	11	14.86	15	14.86	14	14.86	8	14.86	11	14.86	14
14.88	11	14.88	16	14.88	19	14.88	14	14.88	12	14.88	22	14.88	7	14.88	8	14.88	11
14.9	5	14.9	16	14.9	14	14.9	17	14.9	12	14.9	24	14.9	21	14.9	10	14.9	11
14.92	8	14.92	15	14.92	11	14.92	14	14.92	15	14.92	16	14.92	17	14.92	8	14.92	10
14.94	3	14.94	15	14.94	14	14.94	13	14.94	11	14.94	17	14.94	11	14.94	10	14.94	16
14.96	7	14.96	11	14.96	13	14.96	8	14.96	9	14.96	13	14.96	10	14.96	17	14.96	17
14.98	4	14.98	15	14.98	16	14.98	12	14.98	16	14.98	15	14.98	11	14.98	5	14.98	11
15	11	15	13	15	10	15	8	15	12	15	24	15	15	15	11	15	9
15.02	6	15.02	12	15.02	15	15.02	12	15.02	8	15.02	22	15.02	11	15.02	17	15.02	9
15.04	5	15.04	15	15.04	8	15.04	12	15.04	14	15.04	16	15.04	8	15.04	13	15.04	9
15.06	2	15.06	16	15.06	12	15.06	14	15.06	12	15.06	15	15.06	12	15.06	10	15.06	10
15.08	6	15.08	6	15.08	16	15.08	10	15.08	8	15.08	16	15.08	17	15.08	14	15.08	20
15.1	9	15.1	10	15.1	8	15.1	13	15.1	10	15.1	12	15.1	11	15.1	13	15.1	13
15.12	6	15.12	4	15.12	13	15.12	13	15.12	11	15.12	17	15.12	15	15.12	14	15.12	10
15.14	7	15.14	15	15.14	8	15.14	9	15.14	14	15.14	11	15.14	17	15.14	12	15.14	11
15.16	12	15.16	5	15.16	12	15.16	13	15.16	12	15.16	19	15.16	9	15.16	9	15.16	14
15.18	7	15.18	16	15.18	14	15.18	14	15.18	9	15.18	9	15.18	7	15.18	7	15.18	9
15.2	5	15.2	11	15.2	10	15.2	15	15.2	11	15.2	19	15.2	8	15.2	19	15.2	10
15.22	6	15.22	16	15.22	11	15.22	15	15.22	11	15.22	11	15.22	11	15.22	16	15.22	14
15.24	12	15.24	12	15.24	11	15.24	14	15.24	10	15.24	13	15.24	12	15.24	9	15.24	9
15.26	6	15.26	9	15.26	18	15.26	10	15.26	15	15.26	18	15.26	10	15.26	9	15.26	13
15.28	9	15.28	9	15.28	12	15.28	10	15.28	16	15.28	22	15.28	13	15.28	5	15.28	8
15.3	8	15.3	8	15.3	22	15.3	9	15.3	9	15.3	14	15.3	10	15.3	6	15.3	20
15.32	8	15.32	12	15.32	9	15.32	11	15.32	8	15.32	17	15.32	9	15.32	13	15.32	8
15.34	3	15.34	23	15.34	15	15.34	15	15.34	17	15.34	10	15.34	13	15.34	8	15.34	11
15.36	9	15.36	13	15.36	15	15.36	8	15.36	10	15.36	15	15.36	9	15.36	8	15.36	13
15.38	5	15.38	13	15.38	16	15.38	11	15.38	13	15.38	16	15.38	6	15.38	9	15.38	7
15.4	8	15.4	13	15.4	13	15.4	15	15.4	13	15.4	25	15.4	15	15.4	14	15.4	14
15.42	8	15.42	6	15.42	9	15.42	11	15.42	11	15.42	11	15.42	10	15.42	7	15.42	16
15.44	11	15.44	10	15.44	11	15.44	13	15.44	10	15.44	20	15.44	12	15.44	10	15.44	7
15.46	9	15.46	16	15.46	10	15.46	14	15.46	12	15.46	23	15.46	9	15.46	10	15.46	13
15.48	9	15.48	9	15.48	10	15.48	18	15.48	20	15.48	19	15.48	10	15.48	14	15.48	16
15.5	12	15.5	8	15.5	7	15.5	13	15.5	13	15.5	15	15.5	11	15.5	8	15.5	22
15.52	10	15.52	9	15.52	10	15.52	9	15.52	14	15.52	15	15.52	21	15.52	12	15.52	15
15.54	6	15.54	14	15.54	14	15.54	8	15.54	6	15.54	12	15.54	14	15.54	9	15.54	20
15.56	4	15.56	12	15.56	10	15.56	6	15.56	17	15.56	24	15.56	11	15.56	7	15.56	12
15.58	8	15.58	11	15.58	9	15.58	9	15.58	8	15.58	22	15.58	18	15.58	9	15.58	4
15.6	11	15.6	16	15.6	6	15.6	6	15.6	10	15.6	15	15.6	8	15.6	12	15.6	11
15.62	8	15.62	6	15.62	11	15.62	13	15.62	12	15.62	17	15.62	10	15.62	11	15.62	12
15.64	5	15.64	13	15.64	15	15.64	11	15.64	12	15.64	19	15.64	9	15.64	15	15.64	9
15.66	6	15.66	8	15.66	9	15.66	13	15.66	14	15.66	11	15.66	13	15.66	10	15.66	10
15.68	4	15.68	8	15.68	10	15.68	11	15.68	7	15.68	17	15.68	16	15.68	9	15.68	13
15.7	9	15.7	8	15.7	9	15.7	12	15.7	9	15.7	14	15.7	12	15.7	13	15.7	14
15.72	4	15.72	18	15.72	7	15.72	14	15.72	17	15.72	24	15.72	10	15.72	11	15.72	16
15.74	6	15.74	9	15.74	12	15.74	9	15.74	19	15.74	18	15.74	12	15.74	9	15.74	24
15.76	4	15.76	11	15.76	10	15.76	10	15.76	17	15.76	20	15.76	13	15.76	11	15.76	15
15.78	9	15.78	4	15.78	7	15.78	12	15.78	16	15.78	25	15.78	9	15.78	17	15.78	7
15.8	10	15.8	9	15.8	11	15.8	15	15.8	12	15.8	18	15.8	6	15.8	11	15.8	17
15.82	8	15.82	5	15.82	6	15.82	14	15.82	14	15.82	22	15.82	15	15.82	10	15.82	13
15.84	9	15.84	5	15.84	12	15.84	10	15.84	9	15.84	19	15.84	13	15.84	13	15.84	13
15.86	9	15.86	10	15.86	9	15.86	20	15.86	8	15.86	13	15.86	12	15.86	8	15.86	19
15.88	3	15.88	13	15.88	11	15.88	20	15.88	8	15.88	22	15.88	11	15.88	8	15.88	17
15.9	9	15.9	9	15.9	12	15.9	11	15.9	6	15.9	16	15.9	18	15.9	11	15.9	21
15.92	5	15.92	16	15.92	13	15.92	13	15.92	12	15.92	26	15.92	6	15.92	12	15.92	28
15.94	9	15.94	9	15.94	16	15.94	13	15.94	12	15.94	12	15.94	20	15.94	7	15.94	26
15.96	6	15.96	8	15.96	14	15.96	10	15.96	15	15.96	15	15.96	10	15.96	15	15.96	34
15.98	9	15.98	9	15.98	9	15.98	11	15.98	11	15.98	19	15.98	17	15.98	14	15.98	31
16	11	16	8	16	13	16	9	16	14	16	21	16	18	16	14	16	39
16.02	6	16.02	11	16.02	12	16.02	8	16.02	7	16.02	18	16.02	15	16.02	15	16.02	33
16.04	8	16.04	8	16.04	7	16.04	14	16.04	12	16.04	28	16.04	12	16.04	9	16.04	27
16.06	5	16.06	13	16.06	16	16.06	15	16.06	11	16.06	13	16.06	13	16.06	13	16.06	33
16.08	11	16.08	14	16.08	6	16.08	9	16.08	14	16.08	24	16.08	11	16.08	8	16.08	19
16.1	6	16.1	11	16.1	7	16.1	18	16.1	13	16.1	26	16.1	9	16.1	10	16.1	19
16.12	8	16.12	10	16.12	6	16.12	18	16.12	7	16.12	19	16.12	12	16.12	12	16.12	20
16.14	6	16.14	10	16.14	9	16.14	20	16.14	15	16.14	17	16.14	7	16.14	13	16.14	13
16.16	8	16.16	11	16.16	11	16.16	12	16.16	15	16.16	16	16.16	13	16.16	18	16.16	17
16.18	12	16.18	6	16.18	12	16.18	9	16.18	10	16.18	18	16.18	12	16.18	16	16.18	16
16.2	5	16.2	6	16.2	10	16.2	5	16.2	12	16.2	17	16.2	14	16.2	9	16.2	21
16.22	6	16.22	6	16.22	9	16.22	14	16.22	7	16.22	24	16.22	10	16.22	10	16.22	12
16.24	9	16.24	16	16.24	10	16.24	13	16.24	10	16.24	29	16.24	7	16.24	13	16.24	18
16.26	6	16.26	6	16.26	6	16.26	9	16.26	13	16.26	15	16.26	8	16.26	18	16.26	16
16.28	7	16.28	12	16.28	12	16.28	12	16.28	12	16.28	19	16.28	7	16.28	10	16.28	17
16.3	11	16.3	11	16.3	14	16.3	11	16.3	16	16.3	17	16.3	8	16.3	9	16.3	16
16.32	10	16.32	12	16.32	8	16.32	15	16.32	5	16.32	19	16.32	9	16.32	14	16.32	14
16.34	9	16.34	12	16.34	9	16.34	12	16.34	10	16.34	14	16.34	16	16.34	12	16.34	12
16.36	4	16.36	10	16.36	11	16.36	17	16.36	15	16.36	16	16.36	11	16.36	10	16.36	15
16.38	4	16.38	11	16.38	12	16.38	13	16.38	12	16.38	15	16.38	10	16.38	11	16.38	17
16.4	6	16.4	11	16.4	8	16.4	9	16.4	15	16.4	13	16.4	16	16.4	12	16.4	15
16.42	4	16.42	17	16.42	10	16.42	12	16.42	8	16.42	18	16.42	4	16.42	9	16.42	11
16.44	6	16.44	13	16.44	8	16.44	12	16.44	18	16.44	19	16.44	9	16.44	18	16.44	16
16.46	8	16.46	13	16.46	13	16.46	7	16.46	12	16.46	20	16.46	13	16.46	5	16.46	18
16.48	8	16.48	8	16.48	15	16.48	14	16.48	14	16.48	13	16.48	15	16.48	10	16.48	12
16.5	8	16.5	14	16.5	12	16.5	8	16.5	13	16.5	20	16.5	9	16.5	12	16.5	15
16.52	8	16.52	13	16.52	11	16.52	13	16.52	8	16.52	21	16.52	9	16.52	12	16.52	9
16.54	5	16.54	10	16.54	4	16.54	9	16.54	9	16.54	28	16.54	11	16.54	15	16.54	10
16.56	5	16.56	11	16.56	11	16.56	15	16.56	11	16.56	22	16.56	15	16.56	9	16.56	12
16.58	8	16.58	10	16.58	8	16.58	19	16.58	12	16.58	21	16.58	11	16.58	4	16.58	14
16.6	3	16.6	15	16.6	14	16.6	18	16.6	15	16.6	13	16.6	8	16.6	15	16.6	12
16.62	11	16.62	11	16.62	11	16.62	9	16.62	8	16.62	20	16.62	19	16.62	13	16.62	11
16.64	6	16.64	9	16.64	10	16.64	11	16.64	13	16.64	21	16.64	10	16.64	9	16.64	7
16.66	5	16.66	4	16.66	15	16.66	11	16.66	14	16.66	15	16.66	9	16.66	13	16.66	13
16.68	2	16.68	10	16.68	14	16.68	16	16.68	14	16.68	28	16.68	13	16.68	8	16.68	10
16.7	12	16.7	9	16.7	3	16.7	14	16.7	11	16.7	14	16.7	13	16.7	14	16.7	23
16.72	9	16.72	3	16.72	10	16.72	11	16.72	9	16.72	10	16.72	8	16.72	11	16.72	9
16.74	8	16.74	13	16.74	9	16.74	7	16.74	9	16.74	17	16.74	18	16.74	14	16.74	12
16.76	7	16.76	5	16.76	12	16.76	14	16.76	10	16.76	19	16.76	14	16.76	5	16.76	17
16.78	4	16.78	12	16.78	9	16.78	10	16.78	7	16.78	15	16.78	5	16.78	8	16.78	16
16.8	2	16.8	6	16.8	15	16.8	9	16.8	11	16.8	11	16.8	10	16.8	10	16.8	10
16.82	10	16.82	14	16.82	9	16.82	8	16.82	12	16.82	16	16.82	7	16.82	11	16.82	13
16.84	7	16.84	19	16.84	13	16.84	16	16.84	14	16.84	17	16.84	13	16.84	11	16.84	16
16.86	8	16.86	11	16.86	6	16.86	9	16.86	7	16.86	15	16.86	8	16.86	14	16.86	13
16.88	6	16.88	6	16.88	9	16.88	12	16.88	12	16.88	19	16.88	14	16.88	11	16.88	12
16.9	7	16.9	9	16.9	9	16.9	12	16.9	11	16.9	22	16.9	10	16.9	8	16.9	17
16.92	6	16.92	11	16.92	17	16.92	12	16.92	17	16.92	20	16.92	9	16.92	5	16.92	14
16.94	5	16.94	10	16.94	7	16.94	8	16.94	8	16.94	13	16.94	9	16.94	5	16.94	10
16.96	6	16.96	8	16.96	12	16.96	16	16.96	13	16.96	17	16.96	12	16.96	16	16.96	13
16.98	5	16.98	8	16.98	5	16.98	7	16.98	7	16.98	14	16.98	6	16.98	11	16.98	11
17	6	17	7	17	15	17	10	17	13	17	19	17	13	17	11	17	16
17.02	7	17.02	6	17.02	11	17.02	13	17.02	18	17.02	19	17.02	11	17.02	6	17.02	11
17.04	9	17.04	7	17.04	6	17.04	10	17.04	8	17.04	18	17.04	10	17.04	12	17.04	11
17.06	6	17.06	10	17.06	10	17.06	9	17.06	7	17.06	16	17.06	7	17.06	10	17.06	19
17.08	4	17.08	11	17.08	11	17.08	10	17.08	9	17.08	23	17.08	10	17.08	12	17.08	11
17.1	10	17.1	7	17.1	11	17.1	12	17.1	9	17.1	13	17.1	10	17.1	11	17.1	17
17.12	8	17.12	5	17.12	8	17.12	14	17.12	17	17.12	17	17.12	8	17.12	6	17.12	9
17.14	6	17.14	10	17.14	9	17.14	13	17.14	9	17.14	17	17.14	8	17.14	12	17.14	16
17.16	9	17.16	5	17.16	12	17.16	6	17.16	12	17.16	22	17.16	10	17.16	10	17.16	14
17.18	9	17.18	15	17.18	6	17.18	14	17.18	16	17.18	25	17.18	12	17.18	12	17.18	16
17.2	10	17.2	5	17.2	14	17.2	12	17.2	15	17.2	18	17.2	11	17.2	10	17.2	21
17.22	10	17.22	4	17.22	7	17.22	11	17.22	7	17.22	19	17.22	11	17.22	13	17.22	9
17.24	11	17.24	8	17.24	7	17.24	13	17.24	11	17.24	14	17.24	6	17.24	9	17.24	15
17.26	7	17.26	10	17.26	9	17.26	12	17.26	9	17.26	12	17.26	12	17.26	13	17.26	16
17.28	6	17.28	9	17.28	12	17.28	12	17.28	7	17.28	17	17.28	4	17.28	5	17.28	16
17.3	5	17.3	11	17.3	13	17.3	10	17.3	18	17.3	20	17.3	14	17.3	15	17.3	13
17.32	8	17.32	9	17.32	5	17.32	10	17.32	11	17.32	19	17.32	7	17.32	13	17.32	23
17.34	9	17.34	10	17.34	10	17.34	5	17.34	18	17.34	18	17.34	4	17.34	13	17.34	25
17.36	5	17.36	11	17.36	10	17.36	6	17.36	8	17.36	17	17.36	14	17.36	13	17.36	18
17.38	7	17.38	8	17.38	8	17.38	14	17.38	7	17.38	17	17.38	11	17.38	9	17.38	19
17.4	8	17.4	7	17.4	13	17.4	14	17.4	11	17.4	11	17.4	8	17.4	21	17.4	13
17.42	6	17.42	9	17.42	7	17.42	12	17.42	15	17.42	23	17.42	11	17.42	10	17.42	17
17.44	6	17.44	10	17.44	6	17.44	12	17.44	11	17.44	9	17.44	11	17.44	13	17.44	15
17.46	3	17.46	11	17.46	9	17.46	9	17.46	12	17.46	11	17.46	11	17.46	7	17.46	15
17.48	2	17.48	5	17.48	10	17.48	13	17.48	5	17.48	16	17.48	12	17.48	16	17.48	16
17.5	8	17.5	12	17.5	11	17.5	6	17.5	11	17.5	12	17.5	12	17.5	15	17.5	26
17.52	6	17.52	11	17.52	9	17.52	5	17.52	9	17.52	16	17.52	21	17.52	14	17.52	20
17.54	6	17.54	8	17.54	12	17.54	11	17.54	12	17.54	21	17.54	10	17.54	13	17.54	21
17.56	5	17.56	9	17.56	12	17.56	9	17.56	10	17.56	18	17.56	10	17.56	11	17.56	18
17.58	5	17.58	8	17.58	5	17.58	8	17.58	16	17.58	18	17.58	22	17.58	13	17.58	20
17.6	9	17.6	11	17.6	10	17.6	7	17.6	8	17.6	17	17.6	18	17.6	9	17.6	20
17.62	9	17.62	11	17.62	9	17.62	14	17.62	11	17.62	8	17.62	10	17.62	12	17.62	24
17.64	3	17.64	12	17.64	6	17.64	9	17.64	13	17.64	12	17.64	12	17.64	11	17.64	21
17.66	6	17.66	16	17.66	10	17.66	7	17.66	9	17.66	19	17.66	10	17.66	17	17.66	28
17.68	6	17.68	11	17.68	12	17.68	12	17.68	13	17.68	21	17.68	8	17.68	8	17.68	28
17.7	8	17.7	10	17.7	12	17.7	12	17.7	19	17.7	20	17.7	11	17.7	21	17.7	40
17.72	7	17.72	9	17.72	6	17.72	9	17.72	10	17.72	22	17.72	17	17.72	8	17.72	34
17.74	4	17.74	15	17.74	7	17.74	11	17.74	12	17.74	20	17.74	17	17.74	18	17.74	43
17.76	10	17.76	6	17.76	6	17.76	11	17.76	14	17.76	22	17.76	14	17.76	8	17.76	49
17.78	6	17.78	17	17.78	6	17.78	9	17.78	9	17.78	14	17.78	15	17.78	15	17.78	54
17.8	6	17.8	6	17.8	7	17.8	11	17.8	9	17.8	24	17.8	10	17.8	11	17.8	42
17.82	3	17.82	14	17.82	7	17.82	8	17.82	13	17.82	24	17.82	6	17.82	6	17.82	55
17.84	5	17.84	14	17.84	6	17.84	6	17.84	11	17.84	14	17.84	11	17.84	12	17.84	73
17.86	7	17.86	11	17.86	10	17.86	15	17.86	8	17.86	8	17.86	8	17.86	5	17.86	103
17.88	6	17.88	18	17.88	5	17.88	10	17.88	9	17.88	19	17.88	4	17.88	12	17.88	87
17.9	3	17.9	32	17.9	5	17.9	15	17.9	12	17.9	14	17.9	19	17.9	6	17.9	113
17.92	7	17.92	22	17.92	12	17.92	18	17.92	13	17.92	19	17.92	11	17.92	4	17.92	130
17.94	11	17.94	11	17.94	4	17.94	9	17.94	5	17.94	24	17.94	11	17.94	9	17.94	164
17.96	4	17.96	27	17.96	9	17.96	17	17.96	13	17.96	20	17.96	13	17.96	11	17.96	187
17.98	7	17.98	38	17.98	8	17.98	11	17.98	11	17.98	13	17.98	10	17.98	8	17.98	243
18	10	18	32	18	16	18	14	18	13	18	13	18	13	18	9	18	261
18.02	9	18.02	33	18.02	5	18.02	19	18.02	4	18.02	9	18.02	9	18.02	10	18.02	335
18.04	6	18.04	38	18.04	4	18.04	9	18.04	11	18.04	22	18.04	6	18.04	5	18.04	546
18.06	7	18.06	30	18.06	7	18.06	4	18.06	11	18.06	19	18.06	11	18.06	7	18.06	701
18.08	5	18.08	27	18.08	9	18.08	11	18.08	11	18.08	18	18.08	11	18.08	6	18.08	1053
18.1	6	18.1	20	18.1	8	18.1	13	18.1	9	18.1	22	18.1	17	18.1	5	18.1	1440
18.12	5	18.12	24	18.12	9	18.12	9	18.12	8	18.12	22	18.12	13	18.12	6	18.12	2180
18.14	11	18.14	9	18.14	4	18.14	5	18.14	12	18.14	23	18.14	12	18.14	11	18.14	3164
18.16	9	18.16	12	18.16	9	18.16	11	18.16	15	18.16	17	18.16	8	18.16	10	18.16	4960
18.18	11	18.18	12	18.18	10	18.18	10	18.18	18	18.18	18	18.18	9	18.18	6	18.18	7154
18.2	3	18.2	5	18.2	12	18.2	10	18.2	9	18.2	15	18.2	7	18.2	11	18.2	8788
18.22	7	18.22	11	18.22	8	18.22	16	18.22	8	18.22	16	18.22	8	18.22	11	18.22	9687
18.24	4	18.24	12	18.24	8	18.24	11	18.24	8	18.24	17	18.24	10	18.24	12	18.24	9305
18.26	8	18.26	10	18.26	13	18.26	9	18.26	9	18.26	17	18.26	11	18.26	10	18.26	7845
18.28	7	18.28	13	18.28	4	18.28	11	18.28	15	18.28	20	18.28	10	18.28	10	18.28	5827
18.3	8	18.3	9	18.3	6	18.3	13	18.3	16	18.3	18	18.3	10	18.3	15	18.3	3813
18.32	2	18.32	7	18.32	17	18.32	11	18.32	10	18.32	19	18.32	5	18.32	14	18.32	2313
18.34	5	18.34	11	18.34	14	18.34	10	18.34	14	18.34	10	18.34	5	18.34	16	18.34	1297
18.36	4	18.36	16	18.36	6	18.36	15	18.36	10	18.36	13	18.36	10	18.36	12	18.36	710
18.38	4	18.38	10	18.38	11	18.38	8	18.38	11	18.38	22	18.38	10	18.38	13	18.38	469
18.4	7	18.4	12	18.4	10	18.4	10	18.4	9	18.4	27	18.4	12	18.4	9	18.4	329
18.42	6	18.42	17	18.42	13	18.42	11	18.42	15	18.42	20	18.42	12	18.42	12	18.42	219
18.44	6	18.44	7	18.44	9	18.44	10	18.44	17	18.44	20	18.44	10	18.44	6	18.44	208
18.46	8	18.46	11	18.46	19	18.46	10	18.46	7	18.46	20	18.46	12	18.46	5	18.46	134
18.48	6	18.48	13	18.48	4	18.48	9	18.48	10	18.48	21	18.48	15	18.48	13	18.48	122
18.5	7	18.5	15	18.5	13	18.5	13	18.5	9	18.5	12	18.5	10	18.5	9	18.5	91
18.52	3	18.52	11	18.52	7	18.52	12	18.52	15	18.52	22	18.52	8	18.52	10	18.52	106
18.54	4	18.54	13	18.54	9	18.54	11	18.54	13	18.54	16	18.54	8	18.54	8	18.54	85
18.56	4	18.56	6	18.56	9	18.56	4	18.56	8	18.56	19	18.56	10	18.56	12	18.56	67
18.58	4	18.58	8	18.58	15	18.58	12	18.58	6	18.58	17	18.58	14	18.58	7	18.58	58
18.6	6	18.6	7	18.6	8	18.6	15	18.6	14	18.6	20	18.6	16	18.6	7	18.6	52
18.62	5	18.62	8	18.62	11	18.62	10	18.62	7	18.62	20	18.62	13	18.62	9	18.62	44
18.64	12	18.64	12	18.64	10	18.64	12	18.64	11	18.64	16	18.64	10	18.64	6	18.64	43
18.66	10	18.66	5	18.66	7	18.66	12	18.66	11	18.66	16	18.66	11	18.66	17	18.66	41
18.68	7	18.68	12	18.68	12	18.68	8	18.68	10	18.68	22	18.68	6	18.68	13	18.68	35
18.7	6	18.7	5	18.7	9	18.7	9	18.7	15	18.7	18	18.7	11	18.7	10	18.7	43
18.72	8	18.72	10	18.72	9	18.72	13	18.72	5	18.72	13	18.72	9	18.72	4	18.72	46
18.74	2	18.74	8	18.74	13	18.74	11	18.74	6	18.74	29	18.74	6	18.74	12	18.74	30
18.76	4	18.76	8	18.76	8	18.76	14	18.76	10	18.76	17	18.76	14	18.76	6	18.76	31
18.78	6	18.78	9	18.78	8	18.78	10	18.78	15	18.78	18	18.78	13	18.78	7	18.78	31
18.8	6	18.8	10	18.8	9	18.8	17	18.8	6	18.8	17	18.8	10	18.8	12	18.8	18
18.82	6	18.82	10	18.82	15	18.82	10	18.82	15	18.82	12	18.82	8	18.82	9	18.82	22
18.84	4	18.84	9	18.84	14	18.84	9	18.84	12	18.84	18	18.84	9	18.84	8	18.84	30
18.86	10	18.86	14	18.86	8	18.86	6	18.86	17	18.86	14	18.86	13	18.86	16	18.86	24
18.88	5	18.88	7	18.88	10	18.88	9	18.88	13	18.88	11	18.88	10	18.88	10	18.88	16
18.9	7	18.9	5	18.9	5	18.9	10	18.9	14	18.9	20	18.9	12	18.9	11	18.9	18
18.92	4	18.92	12	18.92	7	18.92	7	18.92	6	18.92	17	18.92	10	18.92	8	18.92	21
18.94	9	18.94	17	18.94	10	18.94	11	18.94	11	18.94	18	18.94	9	18.94	6	18.94	19
18.96	3	18.96	8	18.96	8	18.96	15	18.96	8	18.96	20	18.96	11	18.96	6	18.96	18
18.98	2	18.98	9	18.98	11	18.98	7	18.98	11	18.98	16	18.98	14	18.98	11	18.98	19
19	2	19	8	19	11	19	16	19	16	19	17	19	15	19	9	19	18
19.02	3	19.02	11	19.02	9	19.02	12	19.02	9	19.02	21	19.02	10	19.02	7	19.02	19
19.04	3	19.04	7	19.04	15	19.04	5	19.04	14	19.04	18	19.04	11	19.04	9	19.04	20
19.06	6	19.06	23	19.06	9	19.06	10	19.06	6	19.06	15	19.06	8	19.06	5	19.06	14
19.08	9	19.08	10	19.08	8	19.08	13	19.08	15	19.08	17	19.08	12	19.08	12	19.08	18
19.1	2	19.1	7	19.1	10	19.1	9	19.1	7	19.1	13	19.1	7	19.1	7	19.1	17
19.12	5	19.12	13	19.12	12	19.12	8	19.12	6	19.12	24	19.12	10	19.12	4	19.12	25
19.14	4	19.14	8	19.14	4	19.14	12	19.14	9	19.14	20	19.14	8	19.14	11	19.14	14
19.16	3	19.16	8	19.16	11	19.16	9	19.16	16	19.16	22	19.16	14	19.16	3	19.16	21
19.18	4	19.18	14	19.18	15	19.18	7	19.18	8	19.18	10	19.18	5	19.18	8	19.18	17
19.2	8	19.2	15	19.2	12	19.2	7	19.2	9	19.2	19	19.2	12	19.2	8	19.2	23
19.22	8	19.22	7	19.22	14	19.22	12	19.22	10	19.22	21	19.22	11	19.22	10	19.22	24
19.24	8	19.24	8	19.24	11	19.24	11	19.24	8	19.24	16	19.24	4	19.24	9	19.24	21
19.26	8	19.26	15	19.26	12	19.26	5	19.26	14	19.26	15	19.26	5	19.26	9	19.26	13
19.28	5	19.28	7	19.28	9	19.28	16	19.28	15	19.28	16	19.28	11	19.28	10	19.28	11
19.3	7	19.3	5	19.3	15	19.3	11	19.3	12	19.3	12	19.3	12	19.3	11	19.3	18
19.32	2	19.32	12	19.32	7	19.32	14	19.32	11	19.32	17	19.32	9	19.32	8	19.32	13
19.34	8	19.34	11	19.34	8	19.34	11	19.34	14	19.34	15	19.34	9	19.34	6	19.34	12
19.36	5	19.36	7	19.36	4	19.36	11	19.36	8	19.36	21	19.36	5	19.36	11	19.36	17
19.38	10	19.38	12	19.38	10	19.38	10	19.38	7	19.38	16	19.38	10	19.38	7	19.38	9
19.4	7	19.4	8	19.4	2	19.4	6	19.4	6	19.4	13	19.4	3	19.4	14	19.4	21
19.42	6	19.42	9	19.42	10	19.42	6	19.42	14	19.42	18	19.42	5	19.42	6	19.42	13
19.44	8	19.44	12	19.44	4	19.44	12	19.44	14	19.44	10	19.44	13	19.44	5	19.44	21
19.46	4	19.46	5	19.46	6	19.46	10	19.46	6	19.46	13	19.46	5	19.46	6	19.46	15
19.48	2	19.48	9	19.48	7	19.48	7	19.48	8	19.48	18	19.48	9	19.48	10	19.48	13
19.5	13	19.5	14	19.5	7	19.5	9	19.5	7	19.5	15	19.5	9	19.5	6	19.5	14
19.52	7	19.52	12	19.52	8	19.52	12	19.52	7	19.52	21	19.52	9	19.52	4	19.52	26
19.54	6	19.54	6	19.54	10	19.54	8	19.54	15	19.54	17	19.54	9	19.54	10	19.54	17
19.56	3	19.56	7	19.56	9	19.56	10	19.56	14	19.56	27	19.56	11	19.56	8	19.56	24
19.58	3	19.58	8	19.58	6	19.58	11	19.58	9	19.58	17	19.58	10	19.58	6	19.58	23
19.6	7	19.6	8	19.6	9	19.6	9	19.6	4	19.6	20	19.6	9	19.6	11	19.6	26
19.62	4	19.62	5	19.62	6	19.62	11	19.62	6	19.62	13	19.62	11	19.62	12	19.62	26
19.64	11	19.64	7	19.64	11	19.64	5	19.64	8	19.64	22	19.64	4	19.64	2	19.64	29
19.66	4	19.66	16	19.66	8	19.66	10	19.66	13	19.66	15	19.66	13	19.66	4	19.66	40
19.68	5	19.68	9	19.68	8	19.68	10	19.68	15	19.68	23	19.68	7	19.68	11	19.68	24
19.7	5	19.7	11	19.7	13	19.7	7	19.7	18	19.7	23	19.7	9	19.7	11	19.7	42
19.72	8	19.72	8	19.72	9	19.72	7	19.72	14	19.72	13	19.72	12	19.72	10	19.72	40
19.74	6	19.74	9	19.74	9	19.74	8	19.74	7	19.74	19	19.74	7	19.74	11	19.74	62
19.76	5	19.76	7	19.76	12	19.76	7	19.76	10	19.76	14	19.76	4	19.76	15	19.76	64
19.78	5	19.78	9	19.78	7	19.78	13	19.78	13	19.78	13	19.78	15	19.78	12	19.78	60
19.8	4	19.8	9	19.8	7	19.8	6	19.8	7	19.8	14	19.8	10	19.8	8	19.8	92
19.82	5	19.82	9	19.82	8	19.82	12	19.82	18	19.82	14	19.82	13	19.82	9	19.82	103
19.84	6	19.84	11	19.84	8	19.84	16	19.84	9	19.84	19	19.84	7	19.84	7	19.84	122
19.86	5	19.86	8	19.86	13	19.86	12	19.86	5	19.86	18	19.86	6	19.86	8	19.86	169
19.88	7	19.88	12	19.88	11	19.88	16	19.88	6	19.88	13	19.88	4	19.88	9	19.88	179
19.9	5	19.9	5	19.9	5	19.9	8	19.9	17	19.9	20	19.9	9	19.9	8	19.9	170
19.92	5	19.92	5	19.92	11	19.92	10	19.92	14	19.92	16	19.92	11	19.92	7	19.92	178
19.94	2	19.94	7	19.94	14	19.94	6	19.94	10	19.94	15	19.94	7	19.94	5	19.94	148
19.96	6	19.96	7	19.96	4	19.96	9	19.96	7	19.96	18	19.96	5	19.96	16	19.96	124
19.98	1	19.98	6	19.98	8	19.98	10	19.98	15	19.98	29	19.98	11	19.98	8	19.98	126
20	4	20	6	20	13	20	5	20	9	20	16	20	13	20	7	20	83
20.02	5	20.02	7	20.02	10	20.02	10	20.02	16	20.02	13	20.02	6	20.02	9	20.02	56
20.04	8	20.04	12	20.04	12	20.04	15	20.04	9	20.04	19	20.04	7	20.04	6	20.04	47
20.06	10	20.06	5	20.06	7	20.06	13	20.06	6	20.06	10	20.06	5	20.06	7	20.06	41
20.08	7	20.08	9	20.08	9	20.08	14	20.08	6	20.08	16	20.08	11	20.08	5	20.08	16
20.1	9	20.1	6	20.1	7	20.1	5	20.1	8	20.1	17	20.1	11	20.1	10	20.1	29
20.12	3	20.12	6	20.12	4	20.12	13	20.12	10	20.12	19	20.12	9	20.12	10	20.12	28
20.14	4	20.14	4	20.14	6	20.14	8	20.14	11	20.14	14	20.14	11	20.14	11	20.14	14
20.16	5	20.16	7	20.16	6	20.16	7	20.16	9	20.16	11	20.16	4	20.16	10	20.16	17
20.18	8	20.18	9	20.18	6	20.18	11	20.18	9	20.18	14	20.18	6	20.18	8	20.18	19
20.2	7	20.2	8	20.2	7	20.2	6	20.2	8	20.2	17	20.2	9	20.2	6	20.2	23
20.22	5	20.22	7	20.22	14	20.22	12	20.22	12	20.22	15	20.22	17	20.22	10	20.22	14
20.24	3	20.24	7	20.24	14	20.24	17	20.24	16	20.24	21	20.24	5	20.24	6	20.24	15
20.26	5	20.26	7	20.26	9	20.26	9	20.26	7	20.26	16	20.26	6	20.26	6	20.26	14
20.28	6	20.28	6	20.28	12	20.28	7	20.28	5	20.28	15	20.28	6	20.28	10	20.28	15
20.3	3	20.3	11	20.3	13	20.3	13	20.3	10	20.3	18	20.3	9	20.3	9	20.3	17
20.32	7	20.32	8	20.32	13	20.32	6	20.32	13	20.32	21	20.32	6	20.32	8	20.32	6
20.34	5	20.34	8	20.34	16	20.34	13	20.34	13	20.34	24	20.34	10	20.34	8	20.34	15
20.36	5	20.36	8	20.36	16	20.36	6	20.36	10	20.36	15	20.36	7	20.36	9	20.36	13
20.38	9	20.38	7	20.38	13	20.38	13	20.38	11	20.38	12	20.38	4	20.38	7	20.38	17
20.4	6	20.4	10	20.4	13	20.4	9	20.4	6	20.4	16	20.4	14	20.4	17	20.4	16
20.42	5	20.42	9	20.42	22	20.42	11	20.42	5	20.42	17	20.42	5	20.42	9	20.42	14
20.44	4	20.44	8	20.44	21	20.44	13	20.44	12	20.44	17	20.44	6	20.44	11	20.44	21
20.46	5	20.46	5	20.46	26	20.46	6	20.46	10	20.46	22	20.46	9	20.46	7	20.46	13
20.48	6	20.48	7	20.48	26	20.48	7	20.48	11	20.48	20	20.48	10	20.48	9	20.48	14
20.5	2	20.5	6	20.5	23	20.5	6	20.5	11	20.5	9	20.5	7	20.5	3	20.5	11
20.52	5	20.52	12	20.52	28	20.52	10	20.52	8	20.52	18	20.52	5	20.52	6	20.52	15
20.54	5	20.54	10	20.54	21	20.54	12	20.54	2	20.54	26	20.54	12	20.54	12	20.54	11
20.56	8	20.56	10	20.56	43	20.56	14	20.56	9	20.56	18	20.56	10	20.56	9	20.56	13
20.58	8	20.58	9	20.58	58	20.58	10	20.58	20	20.58	21	20.58	8	20.58	8	20.58	17
20.6	10	20.6	8	20.6	58	20.6	7	20.6	9	20.6	16	20.6	8	20.6	3	20.6	12
20.62	4	20.62	11	20.62	73	20.62	10	20.62	10	20.62	19	20.62	12	20.62	5	20.62	13
20.64	2	20.64	9	20.64	59	20.64	12	20.64	14	20.64	19	20.64	6	20.64	12	20.64	18
20.66	3	20.66	13	20.66	78	20.66	11	20.66	10	20.66	23	20.66	14	20.66	8	20.66	9
20.68	6	20.68	15	20.68	59	20.68	8	20.68	12	20.68	14	20.68	6	20.68	9	20.68	9
20.7	6	20.7	17	20.7	73	20.7	10	20.7	7	20.7	19	20.7	11	20.7	3	20.7	21
20.72	8	20.72	12	20.72	44	20.72	16	20.72	10	20.72	14	20.72	4	20.72	5	20.72	13
20.74	6	20.74	17	20.74	21	20.74	11	20.74	11	20.74	14	20.74	7	20.74	11	20.74	10
20.76	8	20.76	25	20.76	24	20.76	9	20.76	7	20.76	12	20.76	6	20.76	12	20.76	13
20.78	0	20.78	24	20.78	18	20.78	13	20.78	7	20.78	18	20.78	8	20.78	11	20.78	14
20.8	6	20.8	28	20.8	15	20.8	10	20.8	8	20.8	19	20.8	7	20.8	6	20.8	12
20.82	4	20.82	32	20.82	12	20.82	15	20.82	6	20.82	29	20.82	6	20.82	8	20.82	16
20.84	6	20.84	33	20.84	15	20.84	11	20.84	11	20.84	26	20.84	10	20.84	13	20.84	6
20.86	5	20.86	32	20.86	10	20.86	2	20.86	7	20.86	15	20.86	6	20.86	4	20.86	18
20.88	7	20.88	23	20.88	12	20.88	8	20.88	7	20.88	16	20.88	6	20.88	14	20.88	8
20.9	2	20.9	20	20.9	11	20.9	14	20.9	10	20.9	18	20.9	9	20.9	10	20.9	8
20.92	7	20.92	26	20.92	10	20.92	5	20.92	5	20.92	13	20.92	12	20.92	9	20.92	13
20.94	6	20.94	9	20.94	6	20.94	14	20.94	9	20.94	24	20.94	5	20.94	8	20.94	12
20.96	7	20.96	17	20.96	10	20.96	10	20.96	9	20.96	15	20.96	11	20.96	10	20.96	9
20.98	11	20.98	14	20.98	12	20.98	7	20.98	16	20.98	17	20.98	8	20.98	12	20.98	19
21	6	21	8	21	3	21	10	21	14	21	20	21	10	21	9	21	17
21.02	10	21.02	9	21.02	5	21.02	12	21.02	9	21.02	19	21.02	10	21.02	6	21.02	9
21.04	9	21.04	9	21.04	15	21.04	13	21.04	8	21.04	16	21.04	14	21.04	10	21.04	7
21.06	10	21.06	9	21.06	8	21.06	12	21.06	6	21.06	20	21.06	12	21.06	6	21.06	13
21.08	4	21.08	9	21.08	6	21.08	7	21.08	12	21.08	11	21.08	6	21.08	5	21.08	8
21.1	3	21.1	16	21.1	5	21.1	5	21.1	9	21.1	18	21.1	17	21.1	13	21.1	9
21.12	2	21.12	8	21.12	5	21.12	5	21.12	11	21.12	16	21.12	11	21.12	9	21.12	18
21.14	1	21.14	8	21.14	9	21.14	9	21.14	19	21.14	21	21.14	11	21.14	7	21.14	9
21.16	7	21.16	6	21.16	10	21.16	13	21.16	12	21.16	13	21.16	9	21.16	16	21.16	13
21.18	2	21.18	9	21.18	6	21.18	11	21.18	11	21.18	25	21.18	9	21.18	10	21.18	12
21.2	8	21.2	13	21.2	16	21.2	8	21.2	10	21.2	22	21.2	13	21.2	10	21.2	7
21.22	12	21.22	11	21.22	15	21.22	8	21.22	11	21.22	10	21.22	10	21.22	11	21.22	5
21.24	3	21.24	11	21.24	7	21.24	5	21.24	8	21.24	10	21.24	5	21.24	8	21.24	18
21.26	5	21.26	8	21.26	5	21.26	7	21.26	5	21.26	19	21.26	7	21.26	5	21.26	16
21.28	5	21.28	8	21.28	11	21.28	14	21.28	13	21.28	18	21.28	10	21.28	15	21.28	8
21.3	7	21.3	8	21.3	9	21.3	11	21.3	8	21.3	12	21.3	12	21.3	17	21.3	8
21.32	8	21.32	7	21.32	11	21.32	9	21.32	7	21.32	18	21.32	19	21.32	12	21.32	7
21.34	2	21.34	10	21.34	8	21.34	3	21.34	8	21.34	26	21.34	4	21.34	12	21.34	13
21.36	7	21.36	10	21.36	8	21.36	5	21.36	6	21.36	17	21.36	5	21.36	15	21.36	13
21.38	12	21.38	13	21.38	7	21.38	10	21.38	10	21.38	19	21.38	9	21.38	17	21.38	7
21.4	3	21.4	15	21.4	8	21.4	3	21.4	10	21.4	16	21.4	5	21.4	13	21.4	14
21.42	10	21.42	10	21.42	9	21.42	7	21.42	11	21.42	14	21.42	13	21.42	10	21.42	17
21.44	9	21.44	6	21.44	7	21.44	9	21.44	9	21.44	14	21.44	14	21.44	8	21.44	14
21.46	3	21.46	12	21.46	3	21.46	7	21.46	11	21.46	19	21.46	12	21.46	15	21.46	12
21.48	8	21.48	6	21.48	11	21.48	7	21.48	9	21.48	22	21.48	9	21.48	9	21.48	14
21.5	9	21.5	6	21.5	8	21.5	10	21.5	5	21.5	15	21.5	10	21.5	13	21.5	12
21.52	9	21.52	9	21.52	10	21.52	13	21.52	7	21.52	13	21.52	13	21.52	7	21.52	8
21.54	6	21.54	10	21.54	7	21.54	6	21.54	9	21.54	18	21.54	11	21.54	8	21.54	13
21.56	5	21.56	12	21.56	8	21.56	10	21.56	13	21.56	9	21.56	12	21.56	9	21.56	14
21.58	4	21.58	11	21.58	10	21.58	9	21.58	12	21.58	14	21.58	11	21.58	11	21.58	13
21.6	8	21.6	8	21.6	9	21.6	10	21.6	9	21.6	15	21.6	12	21.6	5	21.6	10
21.62	6	21.62	11	21.62	10	21.62	10	21.62	5	21.62	25	21.62	17	21.62	12	21.62	14
21.64	6	21.64	6	21.64	5	21.64	11	21.64	10	21.64	13	21.64	14	21.64	8	21.64	21
21.66	8	21.66	9	21.66	7	21.66	8	21.66	12	21.66	21	21.66	12	21.66	11	21.66	19
21.68	4	21.68	12	21.68	7	21.68	12	21.68	8	21.68	15	21.68	19	21.68	15	21.68	11
21.7	7	21.7	3	21.7	8	21.7	14	21.7	16	21.7	10	21.7	13	21.7	10	21.7	21
21.72	5	21.72	7	21.72	7	21.72	8	21.72	10	21.72	17	21.72	6	21.72	10	21.72	16
21.74	3	21.74	12	21.74	6	21.74	9	21.74	6	21.74	18	21.74	13	21.74	9	21.74	15
21.76	5	21.76	7	21.76	9	21.76	11	21.76	11	21.76	26	21.76	5	21.76	8	21.76	18
21.78	5	21.78	8	21.78	8	21.78	13	21.78	5	21.78	13	21.78	11	21.78	13	21.78	24
21.8	10	21.8	8	21.8	9	21.8	11	21.8	12	21.8	17	21.8	10	21.8	6	21.8	29
21.82	4	21.82	8	21.82	7	21.82	10	21.82	13	21.82	16	21.82	12	21.82	6	21.82	30
21.84	9	21.84	10	21.84	9	21.84	5	21.84	13	21.84	10	21.84	11	21.84	11	21.84	39
21.86	8	21.86	10	21.86	6	21.86	5	21.86	15	21.86	12	21.86	3	21.86	14	21.86	35
21.88	3	21.88	8	21.88	9	21.88	12	21.88	9	21.88	12	21.88	8	21.88	10	21.88	50
21.9	6	21.9	11	21.9	13	21.9	12	21.9	9	21.9	23	21.9	7	21.9	6	21.9	43
21.92	4	21.92	13	21.92	8	21.92	12	21.92	12	21.92	13	21.92	11	21.92	8	21.92	34
21.94	5	21.94	5	21.94	11	21.94	8	21.94	14	21.94	17	21.94	9	21.94	4	21.94	40
21.96	3	21.96	5	21.96	9	21.96	6	21.96	6	21.96	23	21.96	12	21.96	7	21.96	45
21.98	2	21.98	11	21.98	9	21.98	14	21.98	10	21.98	11	21.98	11	21.98	9	21.98	33
22	7	22	11	22	11	22	11	22	17	22	14	22	11	22	5	22	32
22.02	4	22.02	7	22.02	11	22.02	5	22.02	11	22.02	19	22.02	9	22.02	5	22.02	22
22.04	7	22.04	11	22.04	8	22.04	11	22.04	8	22.04	20	22.04	12	22.04	8	22.04	15
22.06	4	22.06	11	22.06	9	22.06	9	22.06	12	22.06	12	22.06	18	22.06	10	22.06	19
22.08	5	22.08	4	22.08	11	22.08	13	22.08	6	22.08	20	22.08	4	22.08	6	22.08	21
22.1	5	22.1	6	22.1	3	22.1	15	22.1	10	22.1	20	22.1	7	22.1	4	22.1	12
22.12	6	22.12	10	22.12	12	22.12	5	22.12	8	22.12	20	22.12	13	22.12	4	22.12	10
22.14	6	22.14	6	22.14	11	22.14	13	22.14	8	22.14	13	22.14	5	22.14	12	22.14	19
22.16	7	22.16	5	22.16	12	22.16	12	22.16	12	22.16	16	22.16	5	22.16	7	22.16	18
22.18	6	22.18	6	22.18	9	22.18	3	22.18	6	22.18	18	22.18	7	22.18	12	22.18	11
22.2	9	22.2	10	22.2	4	22.2	9	22.2	9	22.2	13	22.2	11	22.2	10	22.2	16
22.22	12	22.22	6	22.22	13	22.22	11	22.22	8	22.22	16	22.22	7	22.22	14	22.22	10
22.24	6	22.24	7	22.24	8	22.24	15	22.24	7	22.24	17	22.24	4	22.24	8	22.24	13
22.26	4	22.26	4	22.26	10	22.26	14	22.26	10	22.26	12	22.26	4	22.26	8	22.26	16
22.28	2	22.28	5	22.28	9	22.28	9	22.28	5	22.28	8	22.28	9	22.28	8	22.28	10
22.3	7	22.3	7	22.3	4	22.3	4	22.3	9	22.3	19	22.3	13	22.3	11	22.3	11
22.32	9	22.32	8	22.32	6	22.32	6	22.32	12	22.32	12	22.32	12	22.32	6	22.32	8
22.34	1	22.34	8	22.34	3	22.34	11	22.34	14	22.34	22	22.34	6	22.34	9	22.34	12
22.36	7	22.36	14	22.36	6	22.36	13	22.36	11	22.36	12	22.36	7	22.36	13	22.36	14
22.38	6	22.38	6	22.38	7	22.38	8	22.38	8	22.38	21	22.38	12	22.38	8	22.38	15
22.4	11	22.4	9	22.4	12	22.4	9	22.4	9	22.4	15	22.4	15	22.4	11	22.4	7
22.42	6	22.42	7	22.42	6	22.42	8	22.42	5	22.42	18	22.42	5	22.42	10	22.42	17
22.44	7	22.44	11	22.44	14	22.44	6	22.44	8	22.44	12	22.44	8	22.44	14	22.44	10
22.46	3	22.46	10	22.46	9	22.46	3	22.46	13	22.46	20	22.46	8	22.46	12	22.46	7
22.48	4	22.48	10	22.48	10	22.48	7	22.48	11	22.48	13	22.48	7	22.48	11	22.48	14
22.5	6	22.5	11	22.5	9	22.5	10	22.5	11	22.5	16	22.5	12	22.5	4	22.5	9
22.52	4	22.52	7	22.52	6	22.52	13	22.52	10	22.52	17	22.52	12	22.52	8	22.52	8
22.54	9	22.54	5	22.54	12	22.54	7	22.54	8	22.54	15	22.54	8	22.54	14	22.54	9
22.56	6	22.56	8	22.56	8	22.56	6	22.56	8	22.56	17	22.56	8	22.56	7	22.56	12
22.58	5	22.58	8	22.58	16	22.58	9	22.58	10	22.58	14	22.58	9	22.58	6	22.58	12
22.6	7	22.6	12	22.6	7	22.6	7	22.6	8	22.6	23	22.6	11	22.6	10	22.6	7
22.62	7	22.62	2	22.62	8	22.62	9	22.62	5	22.62	17	22.62	12	22.62	4	22.62	14
22.64	9	22.64	7	22.64	3	22.64	9	22.64	13	22.64	15	22.64	10	22.64	5	22.64	12
22.66	4	22.66	10	22.66	14	22.66	9	22.66	10	22.66	17	22.66	9	22.66	13	22.66	12
22.68	2	22.68	10	22.68	5	22.68	6	22.68	12	22.68	16	22.68	11	22.68	6	22.68	9
22.7	4	22.7	10	22.7	4	22.7	14	22.7	7	22.7	14	22.7	9	22.7	5	22.7	11
22.72	8	22.72	12	22.72	4	22.72	13	22.72	13	22.72	18	22.72	9	22.72	5	22.72	10
22.74	6	22.74	5	22.74	7	22.74	7	22.74	8	22.74	13	22.74	12	22.74	10	22.74	4
22.76	9	22.76	13	22.76	11	22.76	10	22.76	8	22.76	25	22.76	6	22.76	10	22.76	14
22.78	3	22.78	13	22.78	4	22.78	7	22.78	7	22.78	13	22.78	5	22.78	13	22.78	10
22.8	4	22.8	11	22.8	3	22.8	5	22.8	15	22.8	19	22.8	7	22.8	4	22.8	10
22.82	4	22.82	9	22.82	7	22.82	6	22.82	12	22.82	14	22.82	16	22.82	9	22.82	12
22.84	8	22.84	10	22.84	7	22.84	7	22.84	2	22.84	21	22.84	11	22.84	5	22.84	12
22.86	7	22.86	13	22.86	7	22.86	16	22.86	10	22.86	25	22.86	7	22.86	6	22.86	9
22.88	3	22.88	5	22.88	7	22.88	15	22.88	8	22.88	17	22.88	14	22.88	15	22.88	9
22.9	12	22.9	7	22.9	6	22.9	10	22.9	7	22.9	18	22.9	4	22.9	5	22.9	12
22.92	3	22.92	8	22.92	8	22.92	5	22.92	15	22.92	17	22.92	13	22.92	9	22.92	5
22.94	10	22.94	14	22.94	4	22.94	6	22.94	11	22.94	18	22.94	9	22.94	13	22.94	16
22.96	8	22.96	7	22.96	8	22.96	8	22.96	9	22.96	19	22.96	8	22.96	7	22.96	17
22.98	7	22.98	12	22.98	3	22.98	12	22.98	7	22.98	17	22.98	12	22.98	11	22.98	16
23	7	23	14	23	9	23	6	23	6	23	16	23	11	23	8	23	10
23.02	7	23.02	15	23.02	8	23.02	15	23.02	5	23.02	17	23.02	5	23.02	4	23.02	14
23.04	5	23.04	14	23.04	6	23.04	9	23.04	13	23.04	16	23.04	7	23.04	5	23.04	11
23.06	10	23.06	25	23.06	8	23.06	15	23.06	8	23.06	15	23.06	12	23.06	4	23.06	9
23.08	5	23.08	16	23.08	10	23.08	11	23.08	17	23.08	7	23.08	11	23.08	8	23.08	6
23.1	8	23.1	25	23.1	7	23.1	11	23.1	13	23.1	19	23.1	6	23.1	6	23.1	14
23.12	7	23.12	31	23.12	8	23.12	11	23.12	8	23.12	13	23.12	8	23.12	17	23.12	15
23.14	8	23.14	30	23.14	9	23.14	10	23.14	5	23.14	19	23.14	10	23.14	5	23.14	17
23.16	5	23.16	36	23.16	11	23.16	12	23.16	7	23.16	13	23.16	6	23.16	10	23.16	8
23.18	9	23.18	48	23.18	7	23.18	3	23.18	4	23.18	18	23.18	12	23.18	14	23.18	6
23.2	7	23.2	59	23.2	8	23.2	11	23.2	8	23.2	18	23.2	16	23.2	6	23.2	15
23.22	18	23.22	64	23.22	16	23.22	6	23.22	5	23.22	19	23.22	7	23.22	9	23.22	10
23.24	9	23.24	109	23.24	5	23.24	9	23.24	8	23.24	16	23.24	8	23.24	5	23.24	7
23.26	11	23.26	108	23.26	9	23.26	4	23.26	4	23.26	23	23.26	8	23.26	11	23.26	7
23.28	8	23.28	116	23.28	11	23.28	13	23.28	13	23.28	14	23.28	14	23.28	11	23.28	11
23.3	9	23.3	174	23.3	10	23.3	7	23.3	4	23.3	15	23.3	8	23.3	12	23.3	9
23.32	10	23.32	142	23.32	5	23.32	10	23.32	8	23.32	16	23.32	13	23.32	7	23.32	9
23.34	8	23.34	154	23.34	9	23.34	6	23.34	12	23.34	15	23.34	10	23.34	11	23.34	8
23.36	5	23.36	97	23.36	9	23.36	11	23.36	12	23.36	18	23.36	8	23.36	12	23.36	4
23.38	4	23.38	99	23.38	6	23.38	7	23.38	6	23.38	22	23.38	6	23.38	4	23.38	11
23.4	5	23.4	71	23.4	9	23.4	8	23.4	13	23.4	17	23.4	9	23.4	3	23.4	20
23.42	4	23.42	46	23.42	9	23.42	7	23.42	9	23.42	21	23.42	13	23.42	10	23.42	15
23.44	9	23.44	37	23.44	6	23.44	7	23.44	9	23.44	22	23.44	11	23.44	8	23.44	9
23.46	8	23.46	38	23.46	15	23.46	11	23.46	11	23.46	16	23.46	5	23.46	14	23.46	7
23.48	4	23.48	19	23.48	11	23.48	9	23.48	10	23.48	9	23.48	10	23.48	7	23.48	11
23.5	5	23.5	22	23.5	7	23.5	14	23.5	6	23.5	10	23.5	9	23.5	7	23.5	10
23.52	9	23.52	14	23.52	12	23.52	9	23.52	6	23.52	16	23.52	12	23.52	16	23.52	10
23.54	3	23.54	10	23.54	7	23.54	4	23.54	9	23.54	15	23.54	7	23.54	10	23.54	12
23.56	10	23.56	12	23.56	9	23.56	8	23.56	7	23.56	19	23.56	16	23.56	6	23.56	14
23.58	4	23.58	7	23.58	9	23.58	3	23.58	11	23.58	15	23.58	14	23.58	8	23.58	11
23.6	7	23.6	13	23.6	6	23.6	5	23.6	11	23.6	17	23.6	14	23.6	8	23.6	12
23.62	2	23.62	11	23.62	10	23.62	3	23.62	9	23.62	18	23.62	10	23.62	17	23.62	10
23.64	0	23.64	16	23.64	14	23.64	13	23.64	9	23.64	19	23.64	3	23.64	12	23.64	8
23.66	4	23.66	12	23.66	10	23.66	6	23.66	16	23.66	16	23.66	8	23.66	8	23.66	12
23.68	3	23.68	12	23.68	6	23.68	10	23.68	8	23.68	20	23.68	12	23.68	5	23.68	11
23.7	5	23.7	20	23.7	13	23.7	7	23.7	11	23.7	19	23.7	5	23.7	13	23.7	13
23.72	7	23.72	6	23.72	10	23.72	10	23.72	7	23.72	16	23.72	7	23.72	15	23.72	11
23.74	8	23.74	6	23.74	6	23.74	4	23.74	9	23.74	16	23.74	10	23.74	15	23.74	11
23.76	1	23.76	12	23.76	13	23.76	13	23.76	11	23.76	17	23.76	8	23.76	11	23.76	15
23.78	6	23.78	12	23.78	6	23.78	18	23.78	9	23.78	16	23.78	9	23.78	10	23.78	16
23.8	7	23.8	11	23.8	8	23.8	9	23.8	5	23.8	17	23.8	6	23.8	11	23.8	10
23.82	5	23.82	9	23.82	9	23.82	10	23.82	8	23.82	13	23.82	9	23.82	16	23.82	7
23.84	6	23.84	7	23.84	9	23.84	13	23.84	6	23.84	17	23.84	12	23.84	15	23.84	13
23.86	4	23.86	5	23.86	7	23.86	17	23.86	6	23.86	30	23.86	13	23.86	16	23.86	16
23.88	4	23.88	9	23.88	12	23.88	12	23.88	7	23.88	16	23.88	8	23.88	28	23.88	9
23.9	3	23.9	8	23.9	8	23.9	9	23.9	7	23.9	10	23.9	6	23.9	20	23.9	14
23.92	3	23.92	4	23.92	5	23.92	8	23.92	5	23.92	15	23.92	8	23.92	12	23.92	10
23.94	4	23.94	12	23.94	9	23.94	7	23.94	13	23.94	19	23.94	8	23.94	12	23.94	7
23.96	3	23.96	12	23.96	4	23.96	7	23.96	11	23.96	18	23.96	13	23.96	10	23.96	14
23.98	8	23.98	10	23.98	13	23.98	9	23.98	8	23.98	17	23.98	9	23.98	8	23.98	9
24	6	24	12	24	9	24	12	24	8	24	22	24	12	24	10	24	14
24.02	8	24.02	11	24.02	7	24.02	11	24.02	8	24.02	8	24.02	12	24.02	11	24.02	11
24.04	7	24.04	8	24.04	10	24.04	10	24.04	7	24.04	15	24.04	7	24.04	6	24.04	11
24.06	14	24.06	10	24.06	7	24.06	5	24.06	4	24.06	10	24.06	15	24.06	5	24.06	14
24.08	7	24.08	6	24.08	11	24.08	12	24.08	8	24.08	18	24.08	13	24.08	12	24.08	17
24.1	7	24.1	10	24.1	8	24.1	10	24.1	15	24.1	19	24.1	17	24.1	9	24.1	24
24.12	5	24.12	7	24.12	4	24.12	10	24.12	12	24.12	18	24.12	5	24.12	9	24.12	18
24.14	6	24.14	7	24.14	10	24.14	10	24.14	7	24.14	12	24.14	10	24.14	11	24.14	30
24.16	5	24.16	9	24.16	16	24.16	13	24.16	8	24.16	17	24.16	10	24.16	10	24.16	32
24.18	7	24.18	14	24.18	11	24.18	8	24.18	3	24.18	24	24.18	4	24.18	6	24.18	38
24.2	10	24.2	8	24.2	9	24.2	15	24.2	9	24.2	20	24.2	9	24.2	3	24.2	43
24.22	8	24.22	6	24.22	5	24.22	12	24.22	9	24.22	21	24.22	11	24.22	2	24.22	49
24.24	3	24.24	1	24.24	10	24.24	11	24.24	6	24.24	16	24.24	14	24.24	6	24.24	51
24.26	6	24.26	7	24.26	14	24.26	13	24.26	9	24.26	16	24.26	5	24.26	5	24.26	80
24.28	5	24.28	9	24.28	13	24.28	8	24.28	8	24.28	14	24.28	10	24.28	9	24.28	69
24.3	3	24.3	12	24.3	6	24.3	10	24.3	6	24.3	22	24.3	10	24.3	8	24.3	69
24.32	3	24.32	8	24.32	11	24.32	9	24.32	11	24.32	16	24.32	9	24.32	4	24.32	85
24.34	3	24.34	5	24.34	10	24.34	11	24.34	7	24.34	18	24.34	11	24.34	7	24.34	59
24.36	2	24.36	4	24.36	7	24.36	10	24.36	16	24.36	16	24.36	8	24.36	8	24.36	72
24.38	5	24.38	8	24.38	8	24.38	4	24.38	15	24.38	18	24.38	6	24.38	18	24.38	42
24.4	9	24.4	9	24.4	8	24.4	12	24.4	10	24.4	21	24.4	11	24.4	11	24.4	50
24.42	5	24.42	9	24.42	6	24.42	15	24.42	8	24.42	15	24.42	5	24.42	9	24.42	42
24.44	4	24.44	8	24.44	11	24.44	10	24.44	10	24.44	23	24.44	8	24.44	13	24.44	24
24.46	6	24.46	7	24.46	14	24.46	12	24.46	10	24.46	19	24.46	11	24.46	9	24.46	28
24.48	5	24.48	8	24.48	4	24.48	10	24.48	11	24.48	17	24.48	13	24.48	12	24.48	18
24.5	9	24.5	11	24.5	11	24.5	11	24.5	7	24.5	12	24.5	8	24.5	13	24.5	24
24.52	6	24.52	10	24.52	4	24.52	14	24.52	5	24.52	17	24.52	8	24.52	10	24.52	15
24.54	6	24.54	11	24.54	12	24.54	14	24.54	9	24.54	13	24.54	6	24.54	9	24.54	19
24.56	7	24.56	8	24.56	10	24.56	4	24.56	13	24.56	18	24.56	10	24.56	5	24.56	16
24.58	8	24.58	16	24.58	12	24.58	12	24.58	7	24.58	16	24.58	9	24.58	4	24.58	12
24.6	1	24.6	6	24.6	9	24.6	13	24.6	11	24.6	21	24.6	8	24.6	7	24.6	6
24.62	8	24.62	9	24.62	9	24.62	9	24.62	9	24.62	16	24.62	5	24.62	11	24.62	13
24.64	7	24.64	6	24.64	5	24.64	7	24.64	10	24.64	20	24.64	7	24.64	6	24.64	10
24.66	16	24.66	6	24.66	10	24.66	14	24.66	12	24.66	21	24.66	13	24.66	7	24.66	8
24.68	3	24.68	12	24.68	10	24.68	13	24.68	11	24.68	13	24.68	10	24.68	7	24.68	15
24.7	6	24.7	7	24.7	6	24.7	3	24.7	7	24.7	16	24.7	7	24.7	4	24.7	12
24.72	10	24.72	8	24.72	9	24.72	5	24.72	10	24.72	16	24.72	6	24.72	5	24.72	7
24.74	6	24.74	7	24.74	6	24.74	8	24.74	6	24.74	10	24.74	11	24.74	8	24.74	9
24.76	3	24.76	7	24.76	6	24.76	4	24.76	8	24.76	16	24.76	13	24.76	5	24.76	11
24.78	6	24.78	10	24.78	12	24.78	8	24.78	12	24.78	19	24.78	13	24.78	6	24.78	11
24.8	9	24.8	4	24.8	13	24.8	13	24.8	9	24.8	14	24.8	7	24.8	10	24.8	8
24.82	7	24.82	11	24.82	5	24.82	11	24.82	21	24.82	10	24.82	12	24.82	6	24.82	8
24.84	4	24.84	10	24.84	5	24.84	7	24.84	12	24.84	13	24.84	9	24.84	10	24.84	14
24.86	3	24.86	7	24.86	10	24.86	10	24.86	18	24.86	13	24.86	7	24.86	7	24.86	18
24.88	5	24.88	9	24.88	10	24.88	10	24.88	11	24.88	19	24.88	10	24.88	9	24.88	13
24.9	3	24.9	9	24.9	16	24.9	10	24.9	8	24.9	17	24.9	6	24.9	8	24.9	11
24.92	9	24.92	7	24.92	10	24.92	15	24.92	9	24.92	17	24.92	7	24.92	8	24.92	13
24.94	9	24.94	7	24.94	8	24.94	13	24.94	8	24.94	19	24.94	12	24.94	6	24.94	8
24.96	6	24.96	6	24.96	5	24.96	18	24.96	12	24.96	18	24.96	9	24.96	5	24.96	10
24.98	4	24.98	9	24.98	6	24.98	9	24.98	10	24.98	24	24.98	8	24.98	11	24.98	9
25	5	25	4	25	9	25	8	25	11	25	23	25	9	25	10	25	9
25.02	8	25.02	6	25.02	15	25.02	25	25.02	17	25.02	14	25.02	9	25.02	7	25.02	6
25.04	7	25.04	6	25.04	9	25.04	15	25.04	5	25.04	18	25.04	10	25.04	7	25.04	9
25.06	4	25.06	10	25.06	10	25.06	15	25.06	13	25.06	13	25.06	8	25.06	14	25.06	17
25.08	5	25.08	6	25.08	7	25.08	21	25.08	9	25.08	20	25.08	8	25.08	9	25.08	16
25.1	3	25.1	9	25.1	9	25.1	13	25.1	13	25.1	16	25.1	8	25.1	7	25.1	10
25.12	3	25.12	10	25.12	8	25.12	20	25.12	10	25.12	12	25.12	10	25.12	8	25.12	10
25.14	6	25.14	6	25.14	16	25.14	12	25.14	16	25.14	27	25.14	8	25.14	4	25.14	11
25.16	4	25.16	15	25.16	11	25.16	16	25.16	10	25.16	22	25.16	6	25.16	7	25.16	10
25.18	5	25.18	9	25.18	11	25.18	7	25.18	12	25.18	24	25.18	10	25.18	12	25.18	9
25.2	7	25.2	10	25.2	7	25.2	9	25.2	8	25.2	23	25.2	9	25.2	6	25.2	14
25.22	7	25.22	9	25.22	11	25.22	4	25.22	11	25.22	14	25.22	11	25.22	8	25.22	16
25.24	3	25.24	11	25.24	10	25.24	13	25.24	13	25.24	16	25.24	9	25.24	7	25.24	9
25.26	5	25.26	12	25.26	17	25.26	13	25.26	8	25.26	23	25.26	14	25.26	8	25.26	11
25.28	5	25.28	9	25.28	9	25.28	14	25.28	5	25.28	17	25.28	8	25.28	13	25.28	9
25.3	5	25.3	13	25.3	13	25.3	7	25.3	10	25.3	21	25.3	6	25.3	8	25.3	17
25.32	7	25.32	15	25.32	24	25.32	6	25.32	8	25.32	16	25.32	7	25.32	8	25.32	12
25.34	4	25.34	10	25.34	20	25.34	12	25.34	11	25.34	18	25.34	5	25.34	4	25.34	8
25.36	7	25.36	11	25.36	10	25.36	8	25.36	8	25.36	20	25.36	10	25.36	8	25.36	6
25.38	9	25.38	12	25.38	12	25.38	8	25.38	6	25.38	14	25.38	13	25.38	8	25.38	8
25.4	9	25.4	11	25.4	14	25.4	10	25.4	11	25.4	11	25.4	12	25.4	3	25.4	9
25.42	8	25.42	18	25.42	12	25.42	7	25.42	9	25.42	13	25.42	8	25.42	11	25.42	7
25.44	6	25.44	10	25.44	5	25.44	5	25.44	5	25.44	21	25.44	8	25.44	9	25.44	14
25.46	3	25.46	22	25.46	13	25.46	9	25.46	13	25.46	20	25.46	9	25.46	8	25.46	9
25.48	8	25.48	30	25.48	8	25.48	12	25.48	12	25.48	18	25.48	4	25.48	3	25.48	13
25.5	2	25.5	42	25.5	10	25.5	14	25.5	6	25.5	26	25.5	10	25.5	10	25.5	10
25.52	2	25.52	54	25.52	10	25.52	12	25.52	14	25.52	16	25.52	6	25.52	9	25.52	7
25.54	5	25.54	46	25.54	10	25.54	5	25.54	9	25.54	12	25.54	11	25.54	9	25.54	11
25.56	5	25.56	50	25.56	10	25.56	18	25.56	10	25.56	12	25.56	7	25.56	10	25.56	7
25.58	7	25.58	56	25.58	11	25.58	12	25.58	9	25.58	18	25.58	11	25.58	6	25.58	5
25.6	9	25.6	36	25.6	11	25.6	11	25.6	8	25.6	17	25.6	10	25.6	8	25.6	13
25.62	7	25.62	48	25.62	6	25.62	13	25.62	9	25.62	17	25.62	10	25.62	7	25.62	12
25.64	5	25.64	37	25.64	8	25.64	11	25.64	14	25.64	16	25.64	6	25.64	12	25.64	6
25.66	9	25.66	24	25.66	8	25.66	13	25.66	10	25.66	20	25.66	6	25.66	7	25.66	10
25.68	6	25.68	23	25.68	11	25.68	6	25.68	5	25.68	24	25.68	8	25.68	3	25.68	11
25.7	9	25.7	15	25.7	10	25.7	11	25.7	10	25.7	14	25.7	7	25.7	4	25.7	14
25.72	6	25.72	15	25.72	11	25.72	14	25.72	9	25.72	20	25.72	10	25.72	4	25.72	21
25.74	8	25.74	11	25.74	5	25.74	13	25.74	9	25.74	10	25.74	13	25.74	7	25.74	16
25.76	12	25.76	6	25.76	12	25.76	9	25.76	3	25.76	18	25.76	8	25.76	11	25.76	7
25.78	5	25.78	9	25.78	3	25.78	11	25.78	15	25.78	18	25.78	8	25.78	9	25.78	10
25.8	12	25.8	9	25.8	9	25.8	6	25.8	8	25.8	18	25.8	16	25.8	17	25.8	6
25.82	2	25.82	8	25.82	6	25.82	12	25.82	12	25.82	16	25.82	10	25.82	13	25.82	14
25.84	6	25.84	7	25.84	10	25.84	5	25.84	4	25.84	20	25.84	10	25.84	8	25.84	15
25.86	5	25.86	13	25.86	5	25.86	11	25.86	6	25.86	15	25.86	9	25.86	11	25.86	10
25.88	8	25.88	7	25.88	10	25.88	3	25.88	12	25.88	16	25.88	10	25.88	5	25.88	9
25.9	4	25.9	13	25.9	10	25.9	8	25.9	9	25.9	17	25.9	17	25.9	10	25.9	17
25.92	11	25.92	2	25.92	12	25.92	6	25.92	6	25.92	14	25.92	7	25.92	10	25.92	10
25.94	9	25.94	6	25.94	13	25.94	13	25.94	10	25.94	13	25.94	12	25.94	9	25.94	12
25.96	11	25.96	7	25.96	8	25.96	9	25.96	8	25.96	19	25.96	15	25.96	10	25.96	14
25.98	10	25.98	6	25.98	7	25.98	10	25.98	7	25.98	24	25.98	6	25.98	6	25.98	11
26	8	26	14	26	8	26	12	26	10	26	16	26	8	26	3	26	8
26.02	3	26.02	9	26.02	12	26.02	7	26.02	15	26.02	21	26.02	17	26.02	7	26.02	10
26.04	14	26.04	8	26.04	11	26.04	9	26.04	11	26.04	19	26.04	8	26.04	8	26.04	9
26.06	7	26.06	14	26.06	9	26.06	7	26.06	7	26.06	11	26.06	8	26.06	8	26.06	15
26.08	8	26.08	8	26.08	8	26.08	4	26.08	18	26.08	18	26.08	7	26.08	5	26.08	15
26.1	6	26.1	7	26.1	8	26.1	12	26.1	13	26.1	20	26.1	9	26.1	10	26.1	17
26.12	5	26.12	5	26.12	9	26.12	13	26.12	11	26.12	9	26.12	7	26.12	11	26.12	15
26.14	10	26.14	10	26.14	16	26.14	7	26.14	9	26.14	19	26.14	8	26.14	7	26.14	12
26.16	9	26.16	12	26.16	4	26.16	11	26.16	10	26.16	14	26.16	10	26.16	11	26.16	9
26.18	11	26.18	10	26.18	8	26.18	9	26.18	12	26.18	15	26.18	13	26.18	11	26.18	17
26.2	11	26.2	12	26.2	7	26.2	11	26.2	10	26.2	18	26.2	15	26.2	8	26.2	19
26.22	6	26.22	10	26.22	11	26.22	5	26.22	10	26.22	24	26.22	10	26.22	8	26.22	10
26.24	6	26.24	8	26.24	7	26.24	8	26.24	12	26.24	17	26.24	12	26.24	4	26.24	13
26.26	7	26.26	8	26.26	7	26.26	3	26.26	9	26.26	21	26.26	14	26.26	12	26.26	11
26.28	7	26.28	7	26.28	11	26.28	9	26.28	11	26.28	13	26.28	12	26.28	10	26.28	8
26.3	3	26.3	12	26.3	11	26.3	7	26.3	11	26.3	24	26.3	10	26.3	8	26.3	8
26.32	8	26.32	7	26.32	11	26.32	15	26.32	8	26.32	20	26.32	11	26.32	6	26.32	6
26.34	5	26.34	14	26.34	5	26.34	11	26.34	11	26.34	13	26.34	9	26.34	10	26.34	13
26.36	7	26.36	9	26.36	11	26.36	12	26.36	10	26.36	14	26.36	10	26.36	10	26.36	8
26.38	7	26.38	13	26.38	10	26.38	9	26.38	9	26.38	18	26.38	8	26.38	8	26.38	12
26.4	7	26.4	10	26.4	12	26.4	2	26.4	11	26.4	22	26.4	13	26.4	11	26.4	11
26.42	8	26.42	9	26.42	8	26.42	6	26.42	10	26.42	15	26.42	12	26.42	6	26.42	11
26.44	6	26.44	11	26.44	8	26.44	9	26.44	15	26.44	20	26.44	13	26.44	7	26.44	11
26.46	8	26.46	12	26.46	15	26.46	12	26.46	7	26.46	12	26.46	12	26.46	13	26.46	7
26.48	4	26.48	14	26.48	9	26.48	18	26.48	15	26.48	12	26.48	8	26.48	13	26.48	12
26.5	13	26.5	12	26.5	13	26.5	6	26.5	6	26.5	24	26.5	14	26.5	17	26.5	13
26.52	8	26.52	10	26.52	14	26.52	8	26.52	8	26.52	11	26.52	15	26.52	12	26.52	12
26.54	11	26.54	13	26.54	6	26.54	8	26.54	10	26.54	25	26.54	4	26.54	8	26.54	6
26.56	6	26.56	13	26.56	6	26.56	13	26.56	11	26.56	13	26.56	10	26.56	8	26.56	9
26.58	10	26.58	11	26.58	8	26.58	6	26.58	12	26.58	15	26.58	9	26.58	7	26.58	12
26.6	9	26.6	14	26.6	9	26.6	9	26.6	10	26.6	18	26.6	8	26.6	7	26.6	12
26.62	7	26.62	8	26.62	11	26.62	11	26.62	8	26.62	13	26.62	6	26.62	8	26.62	10
26.64	9	26.64	8	26.64	14	26.64	11	26.64	8	26.64	20	26.64	14	26.64	8	26.64	11
26.66	6	26.66	10	26.66	10	26.66	19	26.66	10	26.66	21	26.66	12	26.66	7	26.66	6
26.68	4	26.68	10	26.68	8	26.68	4	26.68	8	26.68	13	26.68	13	26.68	5	26.68	12
26.7	7	26.7	13	26.7	6	26.7	13	26.7	6	26.7	17	26.7	10	26.7	11	26.7	10
26.72	5	26.72	12	26.72	11	26.72	11	26.72	8	26.72	19	26.72	11	26.72	11	26.72	6
26.74	7	26.74	6	26.74	7	26.74	9	26.74	12	26.74	13	26.74	6	26.74	6	26.74	6
26.76	6	26.76	13	26.76	16	26.76	6	26.76	17	26.76	23	26.76	7	26.76	15	26.76	9
26.78	7	26.78	6	26.78	6	26.78	4	26.78	8	26.78	12	26.78	13	26.78	7	26.78	12
26.8	5	26.8	10	26.8	13	26.8	15	26.8	9	26.8	23	26.8	7	26.8	10	26.8	7
26.82	12	26.82	8	26.82	11	26.82	7	26.82	2	26.82	20	26.82	8	26.82	9	26.82	18
26.84	5	26.84	4	26.84	19	26.84	7	26.84	14	26.84	14	26.84	9	26.84	10	26.84	10
26.86	11	26.86	10	26.86	5	26.86	10	26.86	15	26.86	12	26.86	9	26.86	15	26.86	17
26.88	10	26.88	5	26.88	6	26.88	3	26.88	5	26.88	14	26.88	8	26.88	8	26.88	12
26.9	11	26.9	11	26.9	11	26.9	6	26.9	21	26.9	17	26.9	17	26.9	10	26.9	15
26.92	9	26.92	13	26.92	11	26.92	5	26.92	6	26.92	17	26.92	5	26.92	12	26.92	12
26.94	6	26.94	5	26.94	13	26.94	9	26.94	10	26.94	26	26.94	8	26.94	12	26.94	10
26.96	7	26.96	9	26.96	9	26.96	11	26.96	12	26.96	17	26.96	8	26.96	9	26.96	15
26.98	5	26.98	9	26.98	7	26.98	10	26.98	9	26.98	24	26.98	17	26.98	7	26.98	10
27	6	27	5	27	13	27	10	27	10	27	13	27	3	27	14	27	6
27.02	10	27.02	13	27.02	13	27.02	10	27.02	14	27.02	15	27.02	14	27.02	12	27.02	10
27.04	11	27.04	15	27.04	11	27.04	8	27.04	4	27.04	25	27.04	8	27.04	8	27.04	12
27.06	4	27.06	16	27.06	12	27.06	12	27.06	10	27.06	21	27.06	8	27.06	9	27.06	12
27.08	9	27.08	13	27.08	11	27.08	7	27.08	13	27.08	8	27.08	5	27.08	14	27.08	11
27.1	11	27.1	13	27.1	11	27.1	18	27.1	20	27.1	21	27.1	8	27.1	5	27.1	9
27.12	5	27.12	12	27.12	15	27.12	15	27.12	7	27.12	24	27.12	12	27.12	15	27.12	17
27.14	6	27.14	9	27.14	9	27.14	4	27.14	11	27.14	16	27.14	8	27.14	8	27.14	16
27.16	9	27.16	19	27.16	17	27.16	4	27.16	12	27.16	16	27.16	9	27.16	10	27.16	11
27.18	6	27.18	11	27.18	6	27.18	11	27.18	12	27.18	22	27.18	12	27.18	13	27.18	17
27.2	8	27.2	15	27.2	9	27.2	9	27.2	8	27.2	18	27.2	15	27.2	4	27.2	12
27.22	11	27.22	3	27.22	11	27.22	4	27.22	8	27.22	28	27.22	11	27.22	10	27.22	9
27.24	14	27.24	6	27.24	7	27.24	11	27.24	11	27.24	22	27.24	7	27.24	11	27.24	17
27.26	14	27.26	6	27.26	15	27.26	18	27.26	7	27.26	22	27.26	10	27.26	9	27.26	15
27.28	11	27.28	7	27.28	8	27.28	13	27.28	14	27.28	16	27.28	8	27.28	8	27.28	22
27.3	8	27.3	11	27.3	6	27.3	8	27.3	11	27.3	18	27.3	7	27.3	7	27.3	19
27.32	7	27.32	10	27.32	11	27.32	5	27.32	7	27.32	22	27.32	7	27.32	10	27.32	24
27.34	7	27.34	16	27.34	13	27.34	9	27.34	13	27.34	26	27.34	12	27.34	10	27.34	32
27.36	2	27.36	16	27.36	7	27.36	13	27.36	13	27.36	22	27.36	12	27.36	15	27.36	26
27.38	3	27.38	12	27.38	12	27.38	10	27.38	13	27.38	19	27.38	4	27.38	9	27.38	24
27.4	6	27.4	10	27.4	9	27.4	7	27.4	8	27.4	18	27.4	4	27.4	7	27.4	37
27.42	7	27.42	9	27.42	11	27.42	12	27.42	12	27.42	20	27.42	10	27.42	10	27.42	29
27.44	8	27.44	8	27.44	12	27.44	12	27.44	12	27.44	21	27.44	10	27.44	15	27.44	32
27.46	6	27.46	10	27.46	10	27.46	4	27.46	11	27.46	15	27.46	9	27.46	12	27.46	42
27.48	9	27.48	16	27.48	8	27.48	9	27.48	10	27.48	25	27.48	12	27.48	4	27.48	31
27.5	6	27.5	10	27.5	11	27.5	9	27.5	12	27.5	15	27.5	9	27.5	8	27.5	29
27.52	5	27.52	9	27.52	14	27.52	12	27.52	9	27.52	20	27.52	5	27.52	3	27.52	24
27.54	7	27.54	11	27.54	8	27.54	11	27.54	12	27.54	24	27.54	13	27.54	11	27.54	21
27.56	6	27.56	14	27.56	4	27.56	9	27.56	11	27.56	13	27.56	12	27.56	13	27.56	28
27.58	7	27.58	11	27.58	7	27.58	9	27.58	8	27.58	15	27.58	9	27.58	13	27.58	24
27.6	8	27.6	14	27.6	11	27.6	8	27.6	17	27.6	20	27.6	12	27.6	7	27.6	19
27.62	10	27.62	10	27.62	12	27.62	9	27.62	20	27.62	15	27.62	8	27.62	12	27.62	19
27.64	9	27.64	10	27.64	10	27.64	13	27.64	14	27.64	27	27.64	10	27.64	10	27.64	16
27.66	7	27.66	6	27.66	12	27.66	5	27.66	7	27.66	23	27.66	7	27.66	5	27.66	17
27.68	4	27.68	14	27.68	5	27.68	13	27.68	11	27.68	14	27.68	12	27.68	6	27.68	18
27.7	8	27.7	14	27.7	9	27.7	6	27.7	7	27.7	22	27.7	14	27.7	9	27.7	16
27.72	8	27.72	14	27.72	11	27.72	8	27.72	14	27.72	19	27.72	16	27.72	16	27.72	6
27.74	5	27.74	15	27.74	9	27.74	15	27.74	8	27.74	21	27.74	14	27.74	12	27.74	20
27.76	14	27.76	11	27.76	15	27.76	10	27.76	10	27.76	16	27.76	17	27.76	11	27.76	10
27.78	8	27.78	10	27.78	6	27.78	13	27.78	13	27.78	17	27.78	18	27.78	8	27.78	10
27.8	4	27.8	5	27.8	15	27.8	15	27.8	7	27.8	19	27.8	16	27.8	9	27.8	11
27.82	9	27.82	13	27.82	11	27.82	13	27.82	8	27.82	13	27.82	18	27.82	6	27.82	5
27.84	10	27.84	9	27.84	7	27.84	15	27.84	13	27.84	21	27.84	13	27.84	15	27.84	10
27.86	9	27.86	12	27.86	11	27.86	7	27.86	5	27.86	15	27.86	11	27.86	6	27.86	11
27.88	3	27.88	11	27.88	8	27.88	9	27.88	10	27.88	25	27.88	14	27.88	9	27.88	11
27.9	5	27.9	13	27.9	13	27.9	14	27.9	12	27.9	31	27.9	9	27.9	9	27.9	12
27.92	9	27.92	8	27.92	14	27.92	12	27.92	14	27.92	14	27.92	19	27.92	12	27.92	15
27.94	6	27.94	8	27.94	15	27.94	8	27.94	8	27.94	16	27.94	7	27.94	12	27.94	16
27.96	3	27.96	7	27.96	5	27.96	12	27.96	5	27.96	22	27.96	15	27.96	13	27.96	16
27.98	7	27.98	7	27.98	11	27.98	7	27.98	13	27.98	15	27.98	12	27.98	7	27.98	13
28	8	28	15	28	12	28	12	28	11	28	24	28	10	28	16	28	11
28.02	17	28.02	11	28.02	15	28.02	11	28.02	15	28.02	17	28.02	12	28.02	9	28.02	16
28.04	7	28.04	7	28.04	8	28.04	14	28.04	19	28.04	22	28.04	9	28.04	8	28.04	11
28.06	9	28.06	6	28.06	8	28.06	16	28.06	12	28.06	23	28.06	16	28.06	8	28.06	12
28.08	12	28.08	11	28.08	13	28.08	8	28.08	10	28.08	16	28.08	13	28.08	5	28.08	15
28.1	7	28.1	8	28.1	7	28.1	12	28.1	12	28.1	16	28.1	8	28.1	14	28.1	16
28.12	9	28.12	8	28.12	9	28.12	10	28.12	13	28.12	27	28.12	14	28.12	7	28.12	11
28.14	8	28.14	17	28.14	15	28.14	13	28.14	11	28.14	14	28.14	10	28.14	12	28.14	14
28.16	12	28.16	9	28.16	17	28.16	14	28.16	6	28.16	29	28.16	11	28.16	6	28.16	19
28.18	7	28.18	7	28.18	13	28.18	15	28.18	8	28.18	22	28.18	11	28.18	15	28.18	15
28.2	9	28.2	9	28.2	11	28.2	5	28.2	12	28.2	20	28.2	11	28.2	9	28.2	4
28.22	7	28.22	16	28.22	10	28.22	13	28.22	5	28.22	18	28.22	13	28.22	18	28.22	10
28.24	4	28.24	11	28.24	9	28.24	9	28.24	10	28.24	12	28.24	10	28.24	8	28.24	11
28.26	7	28.26	14	28.26	16	28.26	7	28.26	14	28.26	20	28.26	16	28.26	8	28.26	14
28.28	6	28.28	12	28.28	16	28.28	16	28.28	6	28.28	14	28.28	11	28.28	5	28.28	16
28.3	3	28.3	14	28.3	12	28.3	11	28.3	12	28.3	24	28.3	10	28.3	8	28.3	8
28.32	6	28.32	8	28.32	8	28.32	13	28.32	16	28.32	23	28.32	9	28.32	4	28.32	15
28.34	10	28.34	13	28.34	10	28.34	7	28.34	16	28.34	17	28.34	13	28.34	5	28.34	18
28.36	6	28.36	16	28.36	13	28.36	13	28.36	8	28.36	10	28.36	9	28.36	12	28.36	13
28.38	12	28.38	6	28.38	15	28.38	10	28.38	18	28.38	21	28.38	13	28.38	8	28.38	15
28.4	13	28.4	9	28.4	6	28.4	17	28.4	13	28.4	23	28.4	9	28.4	7	28.4	17
28.42	9	28.42	8	28.42	8	28.42	15	28.42	2	28.42	27	28.42	9	28.42	10	28.42	23
28.44	11	28.44	10	28.44	15	28.44	9	28.44	15	28.44	19	28.44	8	28.44	12	28.44	15
28.46	8	28.46	5	28.46	13	28.46	8	28.46	10	28.46	22	28.46	11	28.46	10	28.46	19
28.48	7	28.48	11	28.48	4	28.48	11	28.48	8	28.48	17	28.48	11	28.48	12	28.48	22
28.5	4	28.5	9	28.5	13	28.5	8	28.5	3	28.5	16	28.5	12	28.5	13	28.5	21
28.52	13	28.52	7	28.52	8	28.52	11	28.52	16	28.52	23	28.52	16	28.52	5	28.52	32
28.54	5	28.54	8	28.54	12	28.54	18	28.54	7	28.54	14	28.54	8	28.54	12	28.54	13
28.56	7	28.56	9	28.56	11	28.56	16	28.56	12	28.56	17	28.56	11	28.56	6	28.56	30
28.58	7	28.58	16	28.58	10	28.58	9	28.58	12	28.58	14	28.58	14	28.58	12	28.58	33
28.6	10	28.6	6	28.6	8	28.6	14	28.6	13	28.6	24	28.6	7	28.6	14	28.6	48
28.62	7	28.62	9	28.62	11	28.62	8	28.62	7	28.62	16	28.62	13	28.62	11	28.62	37
28.64	10	28.64	12	28.64	15	28.64	13	28.64	18	28.64	20	28.64	10	28.64	11	28.64	29
28.66	8	28.66	13	28.66	14	28.66	7	28.66	9	28.66	20	28.66	12	28.66	10	28.66	30
28.68	11	28.68	13	28.68	16	28.68	11	28.68	8	28.68	21	28.68	15	28.68	13	28.68	24
28.7	10	28.7	9	28.7	12	28.7	6	28.7	14	28.7	24	28.7	11	28.7	9	28.7	22
28.72	3	28.72	11	28.72	14	28.72	7	28.72	13	28.72	25	28.72	15	28.72	14	28.72	29
28.74	11	28.74	6	28.74	10	28.74	11	28.74	12	28.74	24	28.74	8	28.74	8	28.74	40
28.76	13	28.76	15	28.76	9	28.76	8	28.76	10	28.76	28	28.76	14	28.76	8	28.76	25
28.78	9	28.78	4	28.78	13	28.78	11	28.78	10	28.78	21	28.78	14	28.78	11	28.78	15
28.8	10	28.8	13	28.8	8	28.8	13	28.8	12	28.8	23	28.8	13	28.8	13	28.8	21
28.82	6	28.82	11	28.82	14	28.82	14	28.82	12	28.82	22	28.82	4	28.82	13	28.82	14
28.84	10	28.84	8	28.84	6	28.84	8	28.84	12	28.84	19	28.84	13	28.84	12	28.84	16
28.86	8	28.86	11	28.86	17	28.86	11	28.86	10	28.86	13	28.86	13	28.86	9	28.86	21
28.88	8	28.88	12	28.88	13	28.88	10	28.88	6	28.88	26	28.88	17	28.88	11	28.88	18
28.9	13	28.9	14	28.9	9	28.9	14	28.9	11	28.9	16	28.9	5	28.9	11	28.9	20
28.92	5	28.92	19	28.92	11	28.92	9	28.92	11	28.92	21	28.92	13	28.92	13	28.92	12
28.94	11	28.94	21	28.94	11	28.94	16	28.94	13	28.94	19	28.94	11	28.94	12	28.94	13
28.96	12	28.96	23	28.96	13	28.96	10	28.96	6	28.96	14	28.96	12	28.96	12	28.96	17
28.98	10	28.98	16	28.98	17	28.98	16	28.98	14	28.98	24	28.98	14	28.98	7	28.98	12
29	6	29	19	29	10	29	20	29	11	29	18	29	11	29	8	29	10
29.02	12	29.02	27	29.02	14	29.02	10	29.02	10	29.02	10	29.02	12	29.02	8	29.02	15
29.04	12	29.04	15	29.04	12	29.04	17	29.04	17	29.04	14	29.04	10	29.04	7	29.04	17
29.06	16	29.06	18	29.06	7	29.06	13	29.06	12	29.06	17	29.06	8	29.06	11	29.06	10
29.08	4	29.08	11	29.08	13	29.08	27	29.08	14	29.08	19	29.08	12	29.08	15	29.08	13
29.1	14	29.1	13	29.1	14	29.1	14	29.1	10	29.1	19	29.1	9	29.1	5	29.1	15
29.12	9	29.12	9	29.12	15	29.12	14	29.12	7	29.12	18	29.12	11	29.12	16	29.12	10
29.14	3	29.14	9	29.14	8	29.14	16	29.14	11	29.14	15	29.14	10	29.14	13	29.14	18
29.16	8	29.16	12	29.16	13	29.16	18	29.16	14	29.16	20	29.16	10	29.16	6	29.16	7
29.18	9	29.18	10	29.18	11	29.18	15	29.18	8	29.18	19	29.18	19	29.18	11	29.18	17
29.2	10	29.2	8	29.2	14	29.2	8	29.2	13	29.2	19	29.2	12	29.2	15	29.2	19
29.22	14	29.22	13	29.22	14	29.22	16	29.22	9	29.22	15	29.22	11	29.22	13	29.22	17
29.24	6	29.24	11	29.24	18	29.24	14	29.24	9	29.24	23	29.24	11	29.24	11	29.24	13
29.26	9	29.26	9	29.26	17	29.26	10	29.26	12	29.26	17	29.26	13	29.26	21	29.26	18
29.28	7	29.28	14	29.28	9	29.28	14	29.28	10	29.28	18	29.28	7	29.28	10	29.28	12
29.3	11	29.3	17	29.3	20	29.3	14	29.3	7	29.3	10	29.3	15	29.3	11	29.3	16
29.32	4	29.32	13	29.32	22	29.32	5	29.32	8	29.32	20	29.32	19	29.32	14	29.32	23
29.34	7	29.34	14	29.34	18	29.34	13	29.34	14	29.34	19	29.34	16	29.34	8	29.34	7
29.36	7	29.36	10	29.36	22	29.36	11	29.36	6	29.36	21	29.36	13	29.36	13	29.36	18
29.38	12	29.38	7	29.38	17	29.38	17	29.38	9	29.38	29	29.38	18	29.38	7	29.38	11
29.4	5	29.4	15	29.4	21	29.4	8	29.4	16	29.4	26	29.4	11	29.4	12	29.4	16
29.42	11	29.42	10	29.42	26	29.42	11	29.42	12	29.42	26	29.42	17	29.42	11	29.42	20
29.44	11	29.44	8	29.44	13	29.44	10	29.44	8	29.44	20	29.44	13	29.44	16	29.44	11
29.46	13	29.46	12	29.46	17	29.46	11	29.46	4	29.46	14	29.46	15	29.46	8	29.46	20
29.48	6	29.48	15	29.48	15	29.48	16	29.48	10	29.48	18	29.48	14	29.48	12	29.48	11
29.5	6	29.5	17	29.5	9	29.5	11	29.5	17	29.5	22	29.5	11	29.5	10	29.5	9
29.52	9	29.52	15	29.52	19	29.52	14	29.52	12	29.52	27	29.52	13	29.52	16	29.52	8
29.54	12	29.54	12	29.54	13	29.54	18	29.54	12	29.54	16	29.54	13	29.54	14	29.54	16
29.56	5	29.56	22	29.56	6	29.56	18	29.56	13	29.56	16	29.56	6	29.56	9	29.56	17
29.58	8	29.58	9	29.58	15	29.58	8	29.58	15	29.58	12	29.58	15	29.58	10	29.58	20
29.6	7	29.6	16	29.6	13	29.6	13	29.6	8	29.6	11	29.6	21	29.6	11	29.6	7
29.62	11	29.62	19	29.62	17	29.62	8	29.62	10	29.62	18	29.62	15	29.62	9	29.62	12
29.64	10	29.64	16	29.64	10	29.64	12	29.64	15	29.64	18	29.64	14	29.64	14	29.64	19
29.66	3	29.66	12	29.66	16	29.66	10	29.66	10	29.66	21	29.66	10	29.66	15	29.66	18
29.68	17	29.68	17	29.68	17	29.68	8	29.68	11	29.68	20	29.68	7	29.68	8	29.68	13
29.7	5	29.7	8	29.7	12	29.7	13	29.7	12	29.7	18	29.7	13	29.7	14	29.7	20
29.72	12	29.72	13	29.72	10	29.72	14	29.72	7	29.72	22	29.72	9	29.72	10	29.72	21
29.74	13	29.74	12	29.74	13	29.74	11	29.74	7	29.74	23	29.74	14	29.74	6	29.74	21
29.76	9	29.76	8	29.76	11	29.76	13	29.76	9	29.76	27	29.76	9	29.76	10	29.76	17
29.78	9	29.78	14	29.78	8	29.78	15	29.78	13	29.78	26	29.78	12	29.78	9	29.78	14
29.8	11	29.8	12	29.8	8	29.8	7	29.8	18	29.8	18	29.8	8	29.8	8	29.8	15
29.82	9	29.82	9	29.82	12	29.82	16	29.82	10	29.82	22	29.82	13	29.82	18	29.82	17
29.84	7	29.84	13	29.84	18	29.84	10	29.84	17	29.84	28	29.84	15	29.84	10	29.84	14
29.86	9	29.86	14	29.86	13	29.86	15	29.86	14	29.86	20	29.86	9	29.86	13	29.86	20
29.88	7	29.88	14	29.88	19	29.88	11	29.88	8	29.88	21	29.88	16	29.88	14	29.88	20
29.9	6	29.9	14	29.9	7	29.9	6	29.9	14	29.9	15	29.9	15	29.9	11	29.9	27
29.92	5	29.92	12	29.92	10	29.92	12	29.92	15	29.92	14	29.92	13	29.92	9	29.92	25
29.94	8	29.94	9	29.94	10	29.94	6	29.94	12	29.94	23	29.94	9	29.94	12	29.94	22
29.96	16	29.96	12	29.96	9	29.96	11	29.96	13	29.96	18	29.96	12	29.96	8	29.96	29
29.98	13	29.98	13	29.98	12	29.98	8	29.98	5	29.98	16	29.98	11	29.98	9	29.98	23
30	11	30	10	30	8	30	16	30	12	30	16	30	15	30	12	30	33
30.02	11	30.02	9	30.02	12	30.02	25	30.02	13	30.02	21	30.02	13	30.02	12	30.02	29
30.04	12	30.04	12	30.04	13	30.04	10	30.04	13	30.04	24	30.04	19	30.04	15	30.04	31
30.06	7	30.06	16	30.06	12	30.06	16	30.06	17	30.06	20	30.06	12	30.06	8	30.06	40
30.08	6	30.08	13	30.08	18	30.08	8	30.08	21	30.08	21	30.08	12	30.08	10	30.08	42
30.1	7	30.1	10	30.1	10	30.1	9	30.1	11	30.1	21	30.1	12	30.1	11	30.1	54
30.12	13	30.12	15	30.12	13	30.12	20	30.12	13	30.12	18	30.12	10	30.12	14	30.12	73
30.14	10	30.14	9	30.14	14	30.14	10	30.14	21	30.14	19	30.14	8	30.14	15	30.14	95
30.16	10	30.16	15	30.16	9	30.16	8	30.16	13	30.16	22	30.16	14	30.16	5	30.16	104
30.18	14	30.18	13	30.18	10	30.18	12	30.18	10	30.18	28	30.18	16	30.18	10	30.18	131
30.2	6	30.2	11	30.2	9	30.2	12	30.2	12	30.2	36	30.2	10	30.2	10	30.2	154
30.22	5	30.22	12	30.22	10	30.22	13	30.22	15	30.22	18	30.22	11	30.22	14	30.22	249
30.24	9	30.24	13	30.24	12	30.24	17	30.24	13	30.24	22	30.24	15	30.24	18	30.24	331
30.26	10	30.26	13	30.26	12	30.26	18	30.26	13	30.26	30	30.26	11	30.26	11	30.26	452
30.28	8	30.28	17	30.28	11	30.28	11	30.28	17	30.28	18	30.28	15	30.28	8	30.28	572
30.3	8	30.3	16	30.3	10	30.3	12	30.3	17	30.3	18	30.3	12	30.3	11	30.3	710
30.32	11	30.32	9	30.32	20	30.32	23	30.32	13	30.32	14	30.32	11	30.32	12	30.32	906
30.34	8	30.34	16	30.34	16	30.34	13	30.34	23	30.34	30	30.34	17	30.34	9	30.34	923
30.36	12	30.36	10	30.36	12	30.36	10	30.36	17	30.36	17	30.36	15	30.36	13	30.36	908
30.38	15	30.38	21	30.38	13	30.38	13	30.38	10	30.38	16	30.38	15	30.38	11	30.38	763
30.4	14	30.4	13	30.4	20	30.4	15	30.4	11	30.4	27	30.4	10	30.4	10	30.4	644
30.42	8	30.42	14	30.42	16	30.42	14	30.42	15	30.42	21	30.42	9	30.42	16	30.42	546
30.44	10	30.44	17	30.44	12	30.44	10	30.44	10	30.44	19	30.44	17	30.44	11	30.44	407
30.46	6	30.46	9	30.46	9	30.46	9	30.46	13	30.46	22	30.46	15	30.46	9	30.46	299
30.48	7	30.48	19	30.48	17	30.48	15	30.48	17	30.48	18	30.48	13	30.48	14	30.48	194
30.5	13	30.5	12	30.5	21	30.5	18	30.5	14	30.5	19	30.5	15	30.5	14	30.5	107
30.52	16	30.52	14	30.52	14	30.52	6	30.52	14	30.52	19	30.52	16	30.52	12	30.52	79
30.54	8	30.54	14	30.54	18	30.54	18	30.54	12	30.54	18	30.54	9	30.54	10	30.54	50
30.56	7	30.56	23	30.56	12	30.56	17	30.56	15	30.56	22	30.56	15	30.56	12	30.56	59
30.58	7	30.58	10	30.58	12	30.58	11	30.58	10	30.58	23	30.58	13	30.58	8	30.58	49
30.6	8	30.6	9	30.6	16	30.6	13	30.6	10	30.6	32	30.6	12	30.6	16	30.6	36
30.62	10	30.62	13	30.62	12	30.62	17	30.62	17	30.62	23	30.62	11	30.62	16	30.62	26
30.64	5	30.64	17	30.64	20	30.64	13	30.64	12	30.64	27	30.64	10	30.64	15	30.64	29
30.66	13	30.66	12	30.66	6	30.66	17	30.66	15	30.66	21	30.66	10	30.66	11	30.66	31
30.68	10	30.68	7	30.68	12	30.68	11	30.68	18	30.68	20	30.68	11	30.68	7	30.68	20
30.7	13	30.7	15	30.7	15	30.7	8	30.7	19	30.7	20	30.7	17	30.7	15	30.7	34
30.72	7	30.72	16	30.72	10	30.72	10	30.72	17	30.72	25	30.72	18	30.72	11	30.72	27
30.74	14	30.74	25	30.74	14	30.74	16	30.74	16	30.74	23	30.74	16	30.74	9	30.74	30
30.76	11	30.76	13	30.76	12	30.76	12	30.76	21	30.76	17	30.76	20	30.76	12	30.76	30
30.78	9	30.78	15	30.78	12	30.78	21	30.78	11	30.78	17	30.78	13	30.78	11	30.78	17
30.8	14	30.8	20	30.8	15	30.8	13	30.8	15	30.8	23	30.8	18	30.8	13	30.8	18
30.82	8	30.82	14	30.82	12	30.82	11	30.82	9	30.82	25	30.82	15	30.82	16	30.82	21
30.84	12	30.84	12	30.84	15	30.84	16	30.84	19	30.84	20	30.84	20	30.84	13	30.84	18
30.86	9	30.86	10	30.86	18	30.86	23	30.86	13	30.86	23	30.86	9	30.86	12	30.86	15
30.88	16	30.88	12	30.88	18	30.88	10	30.88	12	30.88	31	30.88	15	30.88	7	30.88	14
30.9	12	30.9	14	30.9	14	30.9	10	30.9	13	30.9	26	30.9	18	30.9	16	30.9	17
30.92	8	30.92	14	30.92	21	30.92	18	30.92	14	30.92	20	30.92	14	30.92	12	30.92	18
30.94	10	30.94	12	30.94	20	30.94	16	30.94	14	30.94	18	30.94	11	30.94	20	30.94	13
30.96	11	30.96	21	30.96	18	30.96	11	30.96	17	30.96	27	30.96	12	30.96	11	30.96	12
30.98	11	30.98	11	30.98	17	30.98	15	30.98	11	30.98	25	30.98	12	30.98	7	30.98	18
31	6	31	18	31	13	31	13	31	14	31	23	31	18	31	14	31	25
31.02	12	31.02	17	31.02	14	31.02	14	31.02	11	31.02	24	31.02	18	31.02	12	31.02	20
31.04	19	31.04	18	31.04	13	31.04	11	31.04	18	31.04	13	31.04	10	31.04	12	31.04	10
31.06	16	31.06	13	31.06	14	31.06	17	31.06	13	31.06	10	31.06	17	31.06	16	31.06	18
31.08	8	31.08	15	31.08	15	31.08	16	31.08	17	31.08	18	31.08	16	31.08	11	31.08	27
31.1	14	31.1	15	31.1	12	31.1	12	31.1	19	31.1	20	31.1	17	31.1	15	31.1	19
31.12	8	31.12	19	31.12	20	31.12	18	31.12	15	31.12	26	31.12	11	31.12	12	31.12	21
31.14	10	31.14	11	31.14	12	31.14	12	31.14	9	31.14	24	31.14	16	31.14	4	31.14	21
31.16	7	31.16	14	31.16	18	31.16	16	31.16	17	31.16	25	31.16	12	31.16	8	31.16	15
31.18	11	31.18	15	31.18	11	31.18	13	31.18	13	31.18	19	31.18	13	31.18	12	31.18	19
31.2	13	31.2	12	31.2	20	31.2	16	31.2	19	31.2	18	31.2	16	31.2	16	31.2	15
31.22	9	31.22	19	31.22	8	31.22	12	31.22	20	31.22	42	31.22	19	31.22	14	31.22	19
31.24	8	31.24	21	31.24	19	31.24	18	31.24	15	31.24	21	31.24	18	31.24	12	31.24	12
31.26	5	31.26	19	31.26	16	31.26	17	31.26	14	31.26	19	31.26	9	31.26	13	31.26	18
31.28	16	31.28	20	31.28	11	31.28	14	31.28	18	31.28	24	31.28	15	31.28	8	31.28	18
31.3	12	31.3	28	31.3	15	31.3	9	31.3	13	31.3	31	31.3	18	31.3	14	31.3	15
31.32	14	31.32	28	31.32	17	31.32	9	31.32	17	31.32	18	31.32	11	31.32	15	31.32	18
31.34	9	31.34	21	31.34	14	31.34	14	31.34	9	31.34	24	31.34	9	31.34	16	31.34	13
31.36	13	31.36	26	31.36	14	31.36	13	31.36	11	31.36	21	31.36	16	31.36	13	31.36	13
31.38	14	31.38	51	31.38	18	31.38	7	31.38	9	31.38	25	31.38	17	31.38	14	31.38	20
31.4	16	31.4	60	31.4	19	31.4	14	31.4	14	31.4	18	31.4	22	31.4	15	31.4	19
31.42	15	31.42	53	31.42	14	31.42	17	31.42	13	31.42	24	31.42	9	31.42	13	31.42	17
31.44	14	31.44	69	31.44	19	31.44	18	31.44	14	31.44	21	31.44	12	31.44	10	31.44	22
31.46	13	31.46	67	31.46	10	31.46	16	31.46	16	31.46	28	31.46	22	31.46	18	31.46	17
31.48	9	31.48	58	31.48	20	31.48	12	31.48	18	31.48	23	31.48	11	31.48	6	31.48	5
31.5	10	31.5	58	31.5	18	31.5	13	31.5	13	31.5	32	31.5	16	31.5	13	31.5	19
31.52	14	31.52	50	31.52	19	31.52	12	31.52	15	31.52	17	31.52	17	31.52	18	31.52	15
31.54	15	31.54	38	31.54	17	31.54	20	31.54	17	31.54	34	31.54	14	31.54	15	31.54	19
31.56	11	31.56	29	31.56	18	31.56	17	31.56	17	31.56	24	31.56	17	31.56	13	31.56	12
31.58	5	31.58	24	31.58	14	31.58	12	31.58	16	31.58	21	31.58	21	31.58	18	31.58	17
31.6	11	31.6	34	31.6	14	31.6	19	31.6	23	31.6	21	31.6	15	31.6	14	31.6	23
31.62	12	31.62	24	31.62	23	31.62	18	31.62	11	31.62	30	31.62	15	31.62	16	31.62	23
31.64	10	31.64	23	31.64	13	31.64	12	31.64	13	31.64	21	31.64	14	31.64	10	31.64	21
31.66	13	31.66	20	31.66	27	31.66	21	31.66	19	31.66	38	31.66	13	31.66	14	31.66	24
31.68	8	31.68	16	31.68	16	31.68	14	31.68	9	31.68	25	31.68	12	31.68	18	31.68	27
31.7	10	31.7	19	31.7	12	31.7	12	31.7	10	31.7	26	31.7	16	31.7	12	31.7	27
31.72	13	31.72	20	31.72	15	31.72	20	31.72	9	31.72	29	31.72	11	31.72	21	31.72	35
31.74	10	31.74	16	31.74	16	31.74	11	31.74	14	31.74	23	31.74	16	31.74	11	31.74	34
31.76	9	31.76	17	31.76	14	31.76	14	31.76	15	31.76	31	31.76	17	31.76	15	31.76	22
31.78	22	31.78	20	31.78	21	31.78	19	31.78	16	31.78	30	31.78	14	31.78	19	31.78	25
31.8	14	31.8	14	31.8	19	31.8	17	31.8	21	31.8	27	31.8	12	31.8	14	31.8	31
31.82	14	31.82	13	31.82	18	31.82	22	31.82	17	31.82	20	31.82	14	31.82	14	31.82	23
31.84	10	31.84	14	31.84	15	31.84	14	31.84	22	31.84	24	31.84	16	31.84	14	31.84	35
31.86	15	31.86	23	31.86	23	31.86	12	31.86	10	31.86	26	31.86	16	31.86	19	31.86	33
31.88	8	31.88	19	31.88	14	31.88	14	31.88	18	31.88	30	31.88	20	31.88	15	31.88	22
31.9	11	31.9	16	31.9	14	31.9	19	31.9	17	31.9	23	31.9	17	31.9	12	31.9	27
31.92	11	31.92	23	31.92	18	31.92	20	31.92	9	31.92	28	31.92	22	31.92	20	31.92	28
31.94	18	31.94	18	31.94	15	31.94	15	31.94	14	31.94	20	31.94	18	31.94	20	31.94	34
31.96	11	31.96	21	31.96	20	31.96	9	31.96	15	31.96	31	31.96	17	31.96	21	31.96	29
31.98	18	31.98	25	31.98	17	31.98	13	31.98	13	31.98	26	31.98	20	31.98	30	31.98	31
32	8	32	19	32	15	32	23	32	16	32	28	32	12	32	25	32	30
32.02	13	32.02	27	32.02	16	32.02	14	32.02	18	32.02	28	32.02	15	32.02	25	32.02	24
32.04	12	32.04	27	32.04	16	32.04	13	32.04	20	32.04	19	32.04	20	32.04	25	32.04	24
32.06	16	32.06	25	32.06	14	32.06	8	32.06	11	32.06	31	32.06	24	32.06	33	32.06	19
32.08	11	32.08	15	32.08	16	32.08	11	32.08	10	32.08	37	32.08	22	32.08	27	32.08	31
32.1	11	32.1	17	32.1	16	32.1	15	32.1	17	32.1	26	32.1	15	32.1	26	32.1	26
32.12	9	32.12	17	32.12	10	32.12	18	32.12	19	32.12	19	32.12	19	32.12	25	32.12	28
32.14	16	32.14	10	32.14	20	32.14	19	32.14	18	32.14	19	32.14	16	32.14	26	32.14	22
32.16	21	32.16	13	32.16	17	32.16	12	32.16	20	32.16	18	32.16	17	32.16	19	32.16	19
32.18	14	32.18	8	32.18	21	32.18	25	32.18	20	32.18	23	32.18	13	32.18	19	32.18	31
32.2	13	32.2	17	32.2	11	32.2	24	32.2	22	32.2	18	32.2	22	32.2	15	32.2	20
32.22	13	32.22	8	32.22	15	32.22	17	32.22	15	32.22	20	32.22	23	32.22	18	32.22	23
32.24	10	32.24	15	32.24	23	32.24	14	32.24	15	32.24	19	32.24	16	32.24	19	32.24	22
32.26	15	32.26	15	32.26	15	32.26	12	32.26	20	32.26	18	32.26	14	32.26	16	32.26	25
32.28	13	32.28	15	32.28	16	32.28	18	32.28	13	32.28	20	32.28	28	32.28	16	32.28	16
32.3	10	32.3	9	32.3	16	32.3	20	32.3	18	32.3	30	32.3	21	32.3	9	32.3	28
32.32	12	32.32	19	32.32	15	32.32	13	32.32	14	32.32	26	32.32	18	32.32	15	32.32	18
32.34	11	32.34	22	32.34	17	32.34	24	32.34	13	32.34	25	32.34	16	32.34	20	32.34	30
32.36	21	32.36	15	32.36	15	32.36	14	32.36	17	32.36	32	32.36	25	32.36	12	32.36	20
32.38	12	32.38	18	32.38	19	32.38	13	32.38	18	32.38	23	32.38	9	32.38	16	32.38	25
32.4	13	32.4	19	32.4	19	32.4	26	32.4	17	32.4	29	32.4	25	32.4	17	32.4	14
32.42	21	32.42	10	32.42	20	32.42	19	32.42	14	32.42	22	32.42	15	32.42	15	32.42	17
32.44	10	32.44	12	32.44	30	32.44	32	32.44	17	32.44	27	32.44	25	32.44	24	32.44	20
32.46	8	32.46	20	32.46	22	32.46	26	32.46	12	32.46	23	32.46	22	32.46	15	32.46	31
32.48	8	32.48	16	32.48	16	32.48	43	32.48	22	32.48	22	32.48	19	32.48	14	32.48	18
32.5	13	32.5	20	32.5	15	32.5	39	32.5	15	32.5	33	32.5	14	32.5	18	32.5	21
32.52	11	32.52	19	32.52	27	32.52	47	32.52	9	32.52	22	32.52	25	32.52	11	32.52	22
32.54	11	32.54	18	32.54	26	32.54	71	32.54	21	32.54	32	32.54	21	32.54	16	32.54	30
32.56	13	32.56	18	32.56	27	32.56	67	32.56	23	32.56	26	32.56	18	32.56	27	32.56	16
32.58	17	32.58	18	32.58	29	32.58	83	32.58	23	32.58	28	32.58	14	32.58	15	32.58	25
32.6	6	32.6	25	32.6	21	32.6	86	32.6	18	32.6	31	32.6	15	32.6	11	32.6	27
32.62	15	32.62	19	32.62	20	32.62	80	32.62	18	32.62	27	32.62	16	32.62	6	32.62	29
32.64	9	32.64	17	32.64	26	32.64	56	32.64	21	32.64	22	32.64	12	32.64	16	32.64	31
32.66	12	32.66	16	32.66	29	32.66	58	32.66	20	32.66	22	32.66	14	32.66	8	32.66	22
32.68	17	32.68	20	32.68	31	32.68	41	32.68	27	32.68	23	32.68	22	32.68	15	32.68	27
32.7	13	32.7	7	32.7	31	32.7	40	32.7	16	32.7	18	32.7	15	32.7	14	32.7	20
32.72	14	32.72	15	32.72	35	32.72	35	32.72	17	32.72	22	32.72	21	32.72	17	32.72	26
32.74	10	32.74	21	32.74	35	32.74	28	32.74	8	32.74	16	32.74	23	32.74	16	32.74	19
32.76	13	32.76	14	32.76	47	32.76	23	32.76	16	32.76	23	32.76	25	32.76	24	32.76	24
32.78	12	32.78	12	32.78	55	32.78	32	32.78	21	32.78	28	32.78	18	32.78	21	32.78	23
32.8	18	32.8	21	32.8	83	32.8	25	32.8	18	32.8	24	32.8	17	32.8	19	32.8	23
32.82	19	32.82	14	32.82	93	32.82	23	32.82	24	32.82	18	32.82	18	32.82	18	32.82	16
32.84	15	32.84	17	32.84	158	32.84	18	32.84	18	32.84	23	32.84	13	32.84	15	32.84	12
32.86	15	32.86	14	32.86	188	32.86	20	32.86	20	32.86	20	32.86	16	32.86	8	32.86	25
32.88	15	32.88	25	32.88	219	32.88	12	32.88	20	32.88	29	32.88	16	32.88	16	32.88	23
32.9	13	32.9	18	32.9	181	32.9	19	32.9	20	32.9	27	32.9	20	32.9	16	32.9	24
32.92	9	32.92	19	32.92	220	32.92	16	32.92	20	32.92	32	32.92	22	32.92	21	32.92	25
32.94	14	32.94	16	32.94	181	32.94	20	32.94	15	32.94	36	32.94	14	32.94	15	32.94	25
32.96	19	32.96	18	32.96	176	32.96	14	32.96	16	32.96	38	32.96	16	32.96	17	32.96	21
32.98	24	32.98	17	32.98	165	32.98	22	32.98	16	32.98	26	32.98	18	32.98	10	32.98	27
33	16	33	10	33	123	33	20	33	18	33	26	33	16	33	24	33	17
33.02	17	33.02	24	33.02	103	33.02	17	33.02	20	33.02	19	33.02	20	33.02	19	33.02	23
33.04	6	33.04	18	33.04	57	33.04	19	33.04	16	33.04	30	33.04	21	33.04	9	33.04	23
33.06	16	33.06	18	33.06	56	33.06	22	33.06	22	33.06	27	33.06	20	33.06	16	33.06	18
33.08	17	33.08	15	33.08	34	33.08	17	33.08	19	33.08	34	33.08	10	33.08	16	33.08	32
33.1	23	33.1	18	33.1	32	33.1	21	33.1	22	33.1	31	33.1	19	33.1	23	33.1	25
33.12	14	33.12	20	33.12	31	33.12	23	33.12	23	33.12	38	33.12	26	33.12	16	33.12	11
33.14	15	33.14	28	33.14	29	33.14	15	33.14	27	33.14	38	33.14	18	33.14	18	33.14	26
33.16	15	33.16	25	33.16	30	33.16	17	33.16	20	33.16	34	33.16	16	33.16	15	33.16	24
33.18	15	33.18	31	33.18	24	33.18	15	33.18	20	33.18	33	33.18	26	33.18	12	33.18	28
33.2	9	33.2	35	33.2	19	33.2	19	33.2	21	33.2	29	33.2	17	33.2	13	33.2	23
33.22	18	33.22	18	33.22	16	33.22	20	33.22	14	33.22	27	33.22	20	33.22	17	33.22	27
33.24	13	33.24	32	33.24	18	33.24	21	33.24	17	33.24	31	33.24	18	33.24	15	33.24	24
33.26	11	33.26	36	33.26	12	33.26	21	33.26	15	33.26	27	33.26	18	33.26	17	33.26	25
33.28	7	33.28	34	33.28	24	33.28	23	33.28	19	33.28	27	33.28	23	33.28	22	33.28	23
33.3	19	33.3	21	33.3	19	33.3	24	33.3	18	33.3	21	33.3	13	33.3	7	33.3	19
33.32	20	33.32	14	33.32	20	33.32	15	33.32	23	33.32	21	33.32	18	33.32	12	33.32	27
33.34	11	33.34	17	33.34	23	33.34	17	33.34	23	33.34	28	33.34	21	33.34	15	33.34	20
33.36	10	33.36	19	33.36	21	33.36	26	33.36	22	33.36	31	33.36	16	33.36	17	33.36	28
33.38	15	33.38	19	33.38	14	33.38	12	33.38	22	33.38	29	33.38	17	33.38	14	33.38	23
33.4	15	33.4	16	33.4	22	33.4	16	33.4	17	33.4	24	33.4	15	33.4	20	33.4	15
33.42	11	33.42	29	33.42	24	33.42	19	33.42	15	33.42	26	33.42	22	33.42	12	33.42	25
33.44	11	33.44	16	33.44	31	33.44	22	33.44	17	33.44	22	33.44	13	33.44	16	33.44	24
33.46	13	33.46	22	33.46	19	33.46	27	33.46	25	33.46	31	33.46	18	33.46	22	33.46	25
33.48	10	33.48	22	33.48	17	33.48	21	33.48	29	33.48	34	33.48	17	33.48	23	33.48	21
33.5	9	33.5	22	33.5	19	33.5	16	33.5	15	33.5	23	33.5	22	33.5	17	33.5	30
33.52	22	33.52	21	33.52	19	33.52	16	33.52	25	33.52	27	33.52	27	33.52	19	33.52	24
33.54	11	33.54	17	33.54	24	33.54	19	33.54	14	33.54	26	33.54	17	33.54	13	33.54	18
33.56	15	33.56	23	33.56	17	33.56	15	33.56	23	33.56	25	33.56	15	33.56	13	33.56	18
33.58	7	33.58	21	33.58	27	33.58	25	33.58	22	33.58	33	33.58	18	33.58	18	33.58	30
33.6	13	33.6	21	33.6	19	33.6	17	33.6	26	33.6	38	33.6	20	33.6	18	33.6	30
33.62	10	33.62	19	33.62	17	33.62	14	33.62	17	33.62	31	33.62	20	33.62	15	33.62	22
33.64	21	33.64	21	33.64	22	33.64	8	33.64	18	33.64	27	33.64	17	33.64	21	33.64	19
33.66	12	33.66	23	33.66	20	33.66	15	33.66	23	33.66	27	33.66	16	33.66	16	33.66	25
33.68	18	33.68	13	33.68	27	33.68	19	33.68	19	33.68	25	33.68	10	33.68	18	33.68	23
33.7	14	33.7	14	33.7	20	33.7	13	33.7	19	33.7	28	33.7	22	33.7	20	33.7	29
33.72	29	33.72	15	33.72	20	33.72	22	33.72	19	33.72	27	33.72	19	33.72	17	33.72	27
33.74	18	33.74	24	33.74	28	33.74	18	33.74	20	33.74	31	33.74	33	33.74	16	33.74	22
33.76	21	33.76	22	33.76	29	33.76	28	33.76	18	33.76	28	33.76	23	33.76	21	33.76	18
33.78	16	33.78	24	33.78	27	33.78	18	33.78	24	33.78	25	33.78	26	33.78	14	33.78	32
33.8	14	33.8	15	33.8	29	33.8	19	33.8	20	33.8	25	33.8	14	33.8	20	33.8	14
33.82	14	33.82	19	33.82	16	33.82	15	33.82	20	33.82	23	33.82	17	33.82	17	33.82	18
33.84	14	33.84	24	33.84	22	33.84	20	33.84	18	33.84	38	33.84	33	33.84	18	33.84	22
33.86	20	33.86	20	33.86	22	33.86	20	33.86	24	33.86	27	33.86	24	33.86	18	33.86	26
33.88	17	33.88	16	33.88	23	33.88	22	33.88	27	33.88	27	33.88	15	33.88	14	33.88	19
33.9	17	33.9	16	33.9	21	33.9	17	33.9	18	33.9	21	33.9	28	33.9	26	33.9	34
33.92	10	33.92	23	33.92	24	33.92	23	33.92	16	33.92	29	33.92	16	33.92	24	33.92	18
33.94	13	33.94	22	33.94	14	33.94	22	33.94	23	33.94	29	33.94	12	33.94	19	33.94	25
33.96	12	33.96	17	33.96	24	33.96	16	33.96	23	33.96	28	33.96	18	33.96	24	33.96	16
33.98	21	33.98	25	33.98	19	33.98	16	33.98	25	33.98	23	33.98	14	33.98	16	33.98	16
34	13	34	16	34	25	34	28	34	19	34	34	34	16	34	16	34	27
34.02	14	34.02	25	34.02	17	34.02	27	34.02	13	34.02	37	34.02	14	34.02	17	34.02	22
34.04	17	34.04	20	34.04	23	34.04	21	34.04	24	34.04	30	34.04	19	34.04	21	34.04	23
34.06	17	34.06	20	34.06	22	34.06	21	34.06	22	34.06	29	34.06	21	34.06	15	34.06	29
34.08	7	34.08	21	34.08	23	34.08	19	34.08	22	34.08	26	34.08	17	34.08	23	34.08	20
34.1	23	34.1	18	34.1	12	34.1	15	34.1	20	34.1	39	34.1	24	34.1	17	34.1	27
34.12	18	34.12	18	34.12	19	34.12	25	34.12	19	34.12	33	34.12	25	34.12	28	34.12	31
34.14	19	34.14	21	34.14	15	34.14	20	34.14	26	34.14	37	34.14	21	34.14	13	34.14	24
34.16	19	34.16	26	34.16	17	34.16	19	34.16	24	34.16	30	34.16	21	34.16	18	34.16	34
34.18	17	34.18	17	34.18	20	34.18	14	34.18	17	34.18	40	34.18	19	34.18	14	34.18	25
34.2	20	34.2	19	34.2	26	34.2	24	34.2	19	34.2	41	34.2	20	34.2	11	34.2	27
34.22	15	34.22	25	34.22	20	34.22	17	34.22	21	34.22	29	34.22	20	34.22	13	34.22	31
34.24	14	34.24	22	34.24	15	34.24	19	34.24	24	34.24	30	34.24	23	34.24	17	34.24	22
34.26	20	34.26	20	34.26	20	34.26	22	34.26	21	34.26	29	34.26	15	34.26	25	34.26	29
34.28	13	34.28	16	34.28	24	34.28	24	34.28	21	34.28	30	34.28	18	34.28	18	34.28	21
34.3	18	34.3	17	34.3	23	34.3	23	34.3	19	34.3	43	34.3	24	34.3	9	34.3	21
34.32	18	34.32	23	34.32	12	34.32	21	34.32	18	34.32	23	34.32	21	34.32	21	34.32	28
34.34	19	34.34	24	34.34	22	34.34	17	34.34	24	34.34	36	34.34	20	34.34	12	34.34	26
34.36	20	34.36	23	34.36	22	34.36	19	34.36	19	34.36	36	34.36	26	34.36	23	34.36	32
34.38	14	34.38	24	34.38	28	34.38	20	34.38	22	34.38	25	34.38	22	34.38	17	34.38	31
34.4	14	34.4	23	34.4	14	34.4	19	34.4	19	34.4	33	34.4	21	34.4	25	34.4	25
34.42	22	34.42	23	34.42	21	34.42	24	34.42	27	34.42	33	34.42	20	34.42	19	34.42	27
34.44	12	34.44	28	34.44	22	34.44	18	34.44	20	34.44	34	34.44	26	34.44	29	34.44	33
34.46	9	34.46	22	34.46	19	34.46	27	34.46	23	34.46	30	34.46	20	34.46	16	34.46	22
34.48	12	34.48	22	34.48	24	34.48	28	34.48	27	34.48	36	34.48	17	34.48	19	34.48	23
34.5	12	34.5	27	34.5	15	34.5	20	34.5	20	34.5	41	34.5	27	34.5	24	34.5	20
34.52	17	34.52	28	34.52	31	34.52	16	34.52	17	34.52	35	34.52	21	34.52	16	34.52	32
34.54	19	34.54	20	34.54	20	34.54	23	34.54	24	34.54	42	34.54	25	34.54	25	34.54	30
34.56	21	34.56	21	34.56	24	34.56	28	34.56	23	34.56	35	34.56	26	34.56	18	34.56	30
34.58	22	34.58	23	34.58	15	34.58	28	34.58	22	34.58	27	34.58	15	34.58	21	34.58	24
34.6	21	34.6	26	34.6	24	34.6	18	34.6	31	34.6	30	34.6	19	34.6	25	34.6	28
34.62	16	34.62	25	34.62	25	34.62	21	34.62	20	34.62	30	34.62	17	34.62	22	34.62	40
34.64	18	34.64	24	34.64	26	34.64	26	34.64	26	34.64	29	34.64	22	34.64	16	34.64	29
34.66	18	34.66	30	34.66	26	34.66	21	34.66	32	34.66	33	34.66	34	34.66	27	34.66	23
34.68	12	34.68	20	34.68	28	34.68	20	34.68	20	34.68	38	34.68	28	34.68	20	34.68	31
34.7	10	34.7	27	34.7	24	34.7	26	34.7	26	34.7	30	34.7	25	34.7	19	34.7	35
34.72	17	34.72	27	34.72	23	34.72	22	34.72	26	34.72	28	34.72	21	34.72	22	34.72	20
34.74	13	34.74	34	34.74	24	34.74	18	34.74	24	34.74	34	34.74	25	34.74	18	34.74	28
34.76	17	34.76	34	34.76	30	34.76	17	34.76	27	34.76	38	34.76	25	34.76	22	34.76	29
34.78	15	34.78	36	34.78	15	34.78	30	34.78	28	34.78	38	34.78	23	34.78	23	34.78	33
34.8	21	34.8	38	34.8	20	34.8	30	34.8	28	34.8	39	34.8	26	34.8	34	34.8	27
34.82	18	34.82	44	34.82	20	34.82	24	34.82	26	34.82	40	34.82	30	34.82	24	34.82	30
34.84	22	34.84	50	34.84	33	34.84	22	34.84	18	34.84	31	34.84	25	34.84	32	34.84	27
34.86	25	34.86	51	34.86	26	34.86	14	34.86	12	34.86	31	34.86	21	34.86	37	34.86	30
34.88	28	34.88	35	34.88	19	34.88	23	34.88	28	34.88	27	34.88	27	34.88	42	34.88	40
34.9	16	34.9	34	34.9	27	34.9	21	34.9	23	34.9	42	34.9	27	34.9	51	34.9	31
34.92	19	34.92	40	34.92	21	34.92	28	34.92	30	34.92	37	34.92	22	34.92	58	34.92	31
34.94	23	34.94	46	34.94	20	34.94	30	34.94	22	34.94	29	34.94	31	34.94	45	34.94	37
34.96	22	34.96	35	34.96	23	34.96	26	34.96	19	34.96	35	34.96	20	34.96	27	34.96	29
34.98	14	34.98	35	34.98	31	34.98	24	34.98	23	34.98	38	34.98	26	34.98	39	34.98	26
35	20	35	25	35	25	35	23	35	23	35	33	35	33	35	29	35	40
35.02	20	35.02	29	35.02	21	35.02	32	35.02	24	35.02	35	35.02	33	35.02	43	35.02	40
35.04	23	35.04	16	35.04	24	35.04	35	35.04	27	35.04	27	35.04	32	35.04	32	35.04	42
35.06	14	35.06	16	35.06	19	35.06	24	35.06	31	35.06	29	35.06	32	35.06	22	35.06	42
35.08	15	35.08	24	35.08	24	35.08	26	35.08	16	35.08	48	35.08	30	35.08	27	35.08	48
35.1	24	35.1	17	35.1	27	35.1	25	35.1	26	35.1	35	35.1	38	35.1	26	35.1	38
35.12	21	35.12	31	35.12	17	35.12	24	35.12	23	35.12	31	35.12	33	35.12	20	35.12	28
35.14	24	35.14	24	35.14	25	35.14	34	35.14	24	35.14	34	35.14	37	35.14	32	35.14	40
35.16	19	35.16	26	35.16	27	35.16	29	35.16	34	35.16	37	35.16	49	35.16	20	35.16	40
35.18	27	35.18	23	35.18	23	35.18	23	35.18	32	35.18	30	35.18	48	35.18	29	35.18	52
35.2	19	35.2	19	35.2	32	35.2	26	35.2	31	35.2	43	35.2	57	35.2	36	35.2	45
35.22	24	35.22	25	35.22	24	35.22	32	35.22	24	35.22	32	35.22	31	35.22	25	35.22	33
35.24	24	35.24	37	35.24	41	35.24	48	35.24	30	35.24	32	35.24	40	35.24	23	35.24	46
35.26	21	35.26	33	35.26	24	35.26	27	35.26	30	35.26	35	35.26	54	35.26	24	35.26	35
35.28	25	35.28	27	35.28	27	35.28	39	35.28	25	35.28	46	35.28	48	35.28	37	35.28	36
35.3	24	35.3	33	35.3	40	35.3	31	35.3	21	35.3	42	35.3	68	35.3	23	35.3	43
35.32	27	35.32	37	35.32	30	35.32	31	35.32	32	35.32	35	35.32	50	35.32	39	35.32	38
35.34	19	35.34	43	35.34	21	35.34	39	35.34	29	35.34	43	35.34	49	35.34	39	35.34	35
35.36	25	35.36	20	35.36	30	35.36	25	35.36	37	35.36	44	35.36	63	35.36	52	35.36	40
35.38	27	35.38	24	35.38	27	35.38	41	35.38	29	35.38	29	35.38	63	35.38	56	35.38	52
35.4	18	35.4	23	35.4	30	35.4	30	35.4	27	35.4	37	35.4	46	35.4	72	35.4	59
35.42	26	35.42	35	35.42	28	35.42	47	35.42	22	35.42	54	35.42	62	35.42	88	35.42	58
35.44	28	35.44	39	35.44	43	35.44	39	35.44	27	35.44	36	35.44	55	35.44	85	35.44	54
35.46	25	35.46	28	35.46	34	35.46	65	35.46	36	35.46	41	35.46	71	35.46	90	35.46	55
35.48	25	35.48	47	35.48	32	35.48	60	35.48	34	35.48	34	35.48	48	35.48	73	35.48	53
35.5	25	35.5	32	35.5	37	35.5	43	35.5	35	35.5	40	35.5	73	35.5	99	35.5	50
35.52	32	35.52	44	35.52	40	35.52	52	35.52	28	35.52	36	35.52	50	35.52	87	35.52	57
35.54	36	35.54	46	35.54	33	35.54	36	35.54	41	35.54	32	35.54	49	35.54	90	35.54	49
35.56	19	35.56	38	35.56	34	35.56	72	35.56	30	35.56	58	35.56	73	35.56	84	35.56	74
35.58	27	35.58	48	35.58	40	35.58	43	35.58	27	35.58	48	35.58	72	35.58	74	35.58	62
35.6	38	35.6	34	35.6	41	35.6	72	35.6	46	35.6	44	35.6	70	35.6	66	35.6	63
35.62	39	35.62	39	35.62	37	35.62	71	35.62	29	35.62	37	35.62	71	35.62	59	35.62	65
35.64	42	35.64	43	35.64	38	35.64	78	35.64	47	35.64	40	35.64	63	35.64	59	35.64	68
35.66	37	35.66	32	35.66	64	35.66	77	35.66	39	35.66	64	35.66	60	35.66	54	35.66	74
35.68	40	35.68	41	35.68	42	35.68	125	35.68	42	35.68	46	35.68	56	35.68	55	35.68	71
35.7	42	35.7	45	35.7	41	35.7	116	35.7	34	35.7	49	35.7	91	35.7	46	35.7	89
35.72	34	35.72	44	35.72	48	35.72	117	35.72	42	35.72	40	35.72	62	35.72	49	35.72	95
35.74	45	35.74	45	35.74	62	35.74	143	35.74	43	35.74	43	35.74	63	35.74	36	35.74	88
35.76	60	35.76	54	35.76	53	35.76	178	35.76	39	35.76	50	35.76	61	35.76	57	35.76	116
35.78	51	35.78	61	35.78	53	35.78	239	35.78	43	35.78	55	35.78	74	35.78	58	35.78	118
35.8	48	35.8	51	35.8	66	35.8	285	35.8	33	35.8	46	35.8	70	35.8	47	35.8	127
35.82	64	35.82	66	35.82	62	35.82	274	35.82	42	35.82	45	35.82	77	35.82	54	35.82	112
35.84	47	35.84	50	35.84	65	35.84	279	35.84	41	35.84	47	35.84	67	35.84	44	35.84	128
35.86	51	35.86	75	35.86	78	35.86	265	35.86	56	35.86	68	35.86	93	35.86	60	35.86	154
35.88	58	35.88	70	35.88	74	35.88	276	35.88	50	35.88	64	35.88	111	35.88	66	35.88	143
35.9	71	35.9	82	35.9	88	35.9	255	35.9	57	35.9	63	35.9	144	35.9	64	35.9	120
35.92	73	35.92	65	35.92	107	35.92	270	35.92	63	35.92	55	35.92	138	35.92	56	35.92	167
35.94	66	35.94	85	35.94	112	35.94	310	35.94	61	35.94	56	35.94	133	35.94	75	35.94	141
35.96	64	35.96	101	35.96	129	35.96	282	35.96	72	35.96	68	35.96	146	35.96	89	35.96	158
35.98	71	35.98	107	35.98	138	35.98	310	35.98	83	35.98	70	35.98	177	35.98	96	35.98	199
36	101	36	105	36	181	36	369	36	80	36	73	36	173	36	97	36	184
36.02	100	36.02	116	36.02	238	36.02	495	36.02	86	36.02	55	36.02	197	36.02	117	36.02	206
36.04	112	36.04	146	36.04	249	36.04	659	36.04	79	36.04	74	36.04	214	36.04	152	36.04	230
36.06	127	36.06	147	36.06	321	36.06	941	36.06	81	36.06	77	36.06	331	36.06	183	36.06	249
36.08	139	36.08	187	36.08	436	36.08	1213	36.08	93	36.08	82	36.08	389	36.08	219	36.08	336
36.1	173	36.1	257	36.1	540	36.1	1733	36.1	102	36.1	76	36.1	511	36.1	275	36.1	316
36.12	183	36.12	302	36.12	664	36.12	2461	36.12	100	36.12	109	36.12	670	36.12	365	36.12	416
36.14	231	36.14	390	36.14	739	36.14	3791	36.14	115	36.14	99	36.14	880	36.14	470	36.14	482
36.16	323	36.16	522	36.16	777	36.16	5398	36.16	122	36.16	105	36.16	1320	36.16	669	36.16	633
36.18	368	36.18	726	36.18	942	36.18	7527	36.18	159	36.18	137	36.18	1917	36.18	862	36.18	697
36.2	509	36.2	920	36.2	1118	36.2	9004	36.2	189	36.2	130	36.2	2681	36.2	1243	36.2	952
36.22	679	36.22	1285	36.22	1299	36.22	9465	36.22	236	36.22	150	36.22	3761	36.22	1641	36.22	1197
36.24	912	36.24	1836	36.24	1874	36.24	8836	36.24	286	36.24	181	36.24	4610	36.24	2182	36.24	1549
36.26	1281	36.26	2435	36.26	2569	36.26	7936	36.26	384	36.26	224	36.26	4978	36.26	2479	36.26	1989
36.28	1882	36.28	3361	36.28	3397	36.28	6952	36.28	491	36.28	221	36.28	4676	36.28	2564	36.28	2475
36.3	2782	36.3	4041	36.3	4593	36.3	5963	36.3	670	36.3	284	36.3	4111	36.3	2594	36.3	2877
36.32	4014	36.32	4431	36.32	5495	36.32	5209	36.32	859	36.32	345	36.32	3786	36.32	2396	36.32	3200
36.34	5381	36.34	4549	36.34	5406	36.34	4163	36.34	1110	36.34	392	36.34	3214	36.34	2212	36.34	3296
36.36	6639	36.36	4347	36.36	5023	36.36	2970	36.36	1512	36.36	438	36.36	2764	36.36	2021	36.36	3288
36.38	7008	36.38	3911	36.38	4428	36.38	1867	36.38	1940	36.38	480	36.38	2225	36.38	1933	36.38	3123
36.4	6622	36.4	3440	36.4	3793	36.4	1176	36.4	2328	36.4	577	36.4	1719	36.4	1578	36.4	2891
36.42	5497	36.42	3054	36.42	3299	36.42	754	36.42	2793	36.42	639	36.42	1191	36.42	1246	36.42	2590
36.44	4597	36.44	2576	36.44	2919	36.44	481	36.44	3329	36.44	694	36.44	710	36.44	996	36.44	2368
36.46	3990	36.46	2047	36.46	2333	36.46	378	36.46	3484	36.46	682	36.46	474	36.46	777	36.46	2021
36.48	3489	36.48	1582	36.48	1545	36.48	289	36.48	3740	36.48	808	36.48	328	36.48	636	36.48	1753
36.5	2837	36.5	1135	36.5	960	36.5	246	36.5	3891	36.5	794	36.5	260	36.5	500	36.5	1514
36.52	1884	36.52	775	36.52	650	36.52	208	36.52	3978	36.52	951	36.52	193	36.52	408	36.52	1269
36.54	1223	36.54	633	36.54	406	36.54	192	36.54	3786	36.54	1028	36.54	180	36.54	340	36.54	1121
36.56	707	36.56	456	36.56	302	36.56	172	36.56	3634	36.56	1192	36.56	146	36.56	252	36.56	1084
36.58	488	36.58	347	36.58	234	36.58	147	36.58	3303	36.58	1367	36.58	142	36.58	216	36.58	986
36.6	350	36.6	269	36.6	229	36.6	133	36.6	3065	36.6	1635	36.6	143	36.6	203	36.6	1121
36.62	243	36.62	234	36.62	187	36.62	106	36.62	2782	36.62	1839	36.62	129	36.62	171	36.62	1093
36.64	198	36.64	222	36.64	162	36.64	109	36.64	2508	36.64	2226	36.64	110	36.64	149	36.64	1330
36.66	174	36.66	166	36.66	119	36.66	93	36.66	2293	36.66	2463	36.66	122	36.66	110	36.66	1604
36.68	135	36.68	169	36.68	116	36.68	97	36.68	2062	36.68	2837	36.68	146	36.68	111	36.68	1951
36.7	131	36.7	151	36.7	109	36.7	77	36.7	1865	36.7	3259	36.7	138	36.7	111	36.7	2502
36.72	103	36.72	139	36.72	93	36.72	79	36.72	1698	36.72	3387	36.72	140	36.72	91	36.72	3280
36.74	91	36.74	139	36.74	94	36.74	68	36.74	1562	36.74	3585	36.74	139	36.74	82	36.74	4400
36.76	78	36.76	114	36.76	78	36.76	73	36.76	1479	36.76	3895	36.76	124	36.76	71	36.76	6340
36.78	91	36.78	94	36.78	91	36.78	59	36.78	1341	36.78	3941	36.78	130	36.78	80	36.78	9809
36.8	60	36.8	91	36.8	76	36.8	55	36.8	1192	36.8	3963	36.8	123	36.8	63	36.8	15136
36.82	63	36.82	99	36.82	58	36.82	50	36.82	1023	36.82	3800	36.82	128	36.82	62	36.82	22741
36.84	60	36.84	95	36.84	74	36.84	60	36.84	891	36.84	3698	36.84	105	36.84	51	36.84	32911
36.86	70	36.86	74	36.86	77	36.86	50	36.86	829	36.86	3364	36.86	82	36.86	49	36.86	43283
36.88	51	36.88	85	36.88	66	36.88	47	36.88	725	36.88	3264	36.88	84	36.88	60	36.88	52365
36.9	54	36.9	76	36.9	61	36.9	49	36.9	598	36.9	2801	36.9	80	36.9	49	36.9	56122
36.92	49	36.92	74	36.92	62	36.92	50	36.92	499	36.92	2480	36.92	71	36.92	64	36.92	56124
36.94	47	36.94	58	36.94	58	36.94	44	36.94	416	36.94	2205	36.94	62	36.94	48	36.94	52177
36.96	54	36.96	58	36.96	54	36.96	45	36.96	363	36.96	1735	36.96	64	36.96	60	36.96	47643
36.98	26	36.98	70	36.98	46	36.98	52	36.98	282	36.98	1507	36.98	54	36.98	43	36.98	42452
37	47	37	52	37	52	37	45	37	212	37	1271	37	65	37	41	37	37768
37.02	43	37.02	67	37.02	63	37.02	49	37.02	197	37.02	1035	37.02	67	37.02	44	37.02	32077
37.04	30	37.04	44	37.04	46	37.04	37	37.04	175	37.04	826	37.04	71	37.04	48	37.04	25328
37.06	37	37.06	43	37.06	54	37.06	46	37.06	142	37.06	635	37.06	44	37.06	49	37.06	18092
37.08	37	37.08	69	37.08	47	37.08	43	37.08	127	37.08	518	37.08	54	37.08	39	37.08	12014
37.1	32	37.1	52	37.1	42	37.1	38	37.1	111	37.1	460	37.1	38	37.1	40	37.1	7775
37.12	42	37.12	45	37.12	52	37.12	40	37.12	80	37.12	370	37.12	56	37.12	41	37.12	5354
37.14	32	37.14	50	37.14	50	37.14	39	37.14	90	37.14	323	37.14	49	37.14	23	37.14	4077
37.16	30	37.16	45	37.16	52	37.16	34	37.16	86	37.16	248	37.16	58	37.16	36	37.16	3411
37.18	36	37.18	39	37.18	38	37.18	52	37.18	69	37.18	247	37.18	40	37.18	33	37.18	3561
37.2	37	37.2	34	37.2	50	37.2	48	37.2	79	37.2	196	37.2	42	37.2	37	37.2	4023
37.22	43	37.22	50	37.22	32	37.22	39	37.22	71	37.22	184	37.22	46	37.22	29	37.22	5264
37.24	39	37.24	37	37.24	38	37.24	39	37.24	60	37.24	199	37.24	47	37.24	32	37.24	7366
37.26	32	37.26	43	37.26	42	37.26	35	37.26	75	37.26	186	37.26	50	37.26	34	37.26	10264
37.28	33	37.28	45	37.28	40	37.28	31	37.28	70	37.28	142	37.28	56	37.28	40	37.28	13374
37.3	23	37.3	50	37.3	45	37.3	26	37.3	63	37.3	179	37.3	54	37.3	41	37.3	15154
37.32	25	37.32	38	37.32	41	37.32	39	37.32	53	37.32	159	37.32	49	37.32	29	37.32	14896
37.34	30	37.34	32	37.34	35	37.34	26	37.34	70	37.34	185	37.34	41	37.34	38	37.34	13554
37.36	38	37.36	41	37.36	30	37.36	39	37.36	47	37.36	194	37.36	51	37.36	27	37.36	11694
37.38	28	37.38	37	37.38	25	37.38	35	37.38	46	37.38	239	37.38	52	37.38	39	37.38	10190
37.4	23	37.4	39	37.4	32	37.4	30	37.4	35	37.4	340	37.4	54	37.4	32	37.4	8925
37.42	28	37.42	31	37.42	31	37.42	39	37.42	48	37.42	494	37.42	46	37.42	29	37.42	7889
37.44	20	37.44	39	37.44	34	37.44	34	37.44	45	37.44	639	37.44	68	37.44	26	37.44	6039
37.46	32	37.46	36	37.46	31	37.46	40	37.46	51	37.46	869	37.46	46	37.46	36	37.46	4182
37.48	21	37.48	31	37.48	42	37.48	22	37.48	51	37.48	1052	37.48	47	37.48	37	37.48	2530
37.5	24	37.5	42	37.5	27	37.5	39	37.5	31	37.5	1158	37.5	50	37.5	26	37.5	1525
37.52	24	37.52	36	37.52	41	37.52	39	37.52	33	37.52	1162	37.52	49	37.52	27	37.52	949
37.54	15	37.54	51	37.54	25	37.54	27	37.54	48	37.54	1157	37.54	42	37.54	29	37.54	660
37.56	26	37.56	38	37.56	35	37.56	36	37.56	44	37.56	1027	37.56	48	37.56	18	37.56	538
37.58	16	37.58	33	37.58	40	37.58	28	37.58	42	37.58	876	37.58	42	37.58	28	37.58	422
37.6	30	37.6	35	37.6	30	37.6	33	37.6	41	37.6	742	37.6	40	37.6	27	37.6	388
37.62	29	37.62	28	37.62	33	37.62	31	37.62	45	37.62	672	37.62	42	37.62	23	37.62	310
37.64	24	37.64	44	37.64	28	37.64	33	37.64	50	37.64	497	37.64	51	37.64	26	37.64	276
37.66	30	37.66	33	37.66	37	37.66	38	37.66	42	37.66	364	37.66	40	37.66	32	37.66	317
37.68	19	37.68	37	37.68	35	37.68	29	37.68	44	37.68	245	37.68	38	37.68	22	37.68	250
37.7	15	37.7	37	37.7	31	37.7	27	37.7	47	37.7	187	37.7	21	37.7	28	37.7	213
37.72	27	37.72	49	37.72	27	37.72	26	37.72	57	37.72	154	37.72	37	37.72	29	37.72	204
37.74	31	37.74	30	37.74	39	37.74	35	37.74	38	37.74	91	37.74	36	37.74	32	37.74	178
37.76	22	37.76	25	37.76	46	37.76	32	37.76	45	37.76	84	37.76	46	37.76	28	37.76	171
37.78	23	37.78	50	37.78	28	37.78	28	37.78	31	37.78	88	37.78	35	37.78	25	37.78	164
37.8	26	37.8	42	37.8	30	37.8	37	37.8	41	37.8	74	37.8	33	37.8	32	37.8	157
37.82	22	37.82	30	37.82	38	37.82	35	37.82	32	37.82	67	37.82	36	37.82	27	37.82	172
37.84	25	37.84	53	37.84	36	37.84	39	37.84	39	37.84	75	37.84	40	37.84	22	37.84	158
37.86	23	37.86	61	37.86	35	37.86	31	37.86	41	37.86	77	37.86	59	37.86	30	37.86	134
37.88	18	37.88	56	37.88	30	37.88	47	37.88	25	37.88	58	37.88	47	37.88	35	37.88	121
37.9	27	37.9	62	37.9	21	37.9	29	37.9	36	37.9	60	37.9	47	37.9	31	37.9	130
37.92	19	37.92	87	37.92	34	37.92	32	37.92	39	37.92	65	37.92	71	37.92	30	37.92	140
37.94	21	37.94	99	37.94	29	37.94	35	37.94	40	37.94	63	37.94	59	37.94	26	37.94	106
37.96	29	37.96	109	37.96	31	37.96	35	37.96	44	37.96	60	37.96	51	37.96	32	37.96	93
37.98	35	37.98	116	37.98	33	37.98	48	37.98	37	37.98	52	37.98	45	37.98	29	37.98	101
38	27	38	144	38	30	38	41	38	44	38	59	38	37	38	36	38	115
38.02	31	38.02	132	38.02	33	38.02	41	38.02	43	38.02	75	38.02	45	38.02	32	38.02	97
38.04	24	38.04	134	38.04	26	38.04	42	38.04	42	38.04	60	38.04	47	38.04	31	38.04	97
38.06	27	38.06	112	38.06	35	38.06	44	38.06	35	38.06	66	38.06	49	38.06	39	38.06	112
38.08	29	38.08	97	38.08	32	38.08	47	38.08	44	38.08	40	38.08	33	38.08	42	38.08	86
38.1	28	38.1	108	38.1	31	38.1	47	38.1	46	38.1	56	38.1	41	38.1	32	38.1	90
38.12	34	38.12	85	38.12	28	38.12	40	38.12	56	38.12	81	38.12	51	38.12	44	38.12	92
38.14	26	38.14	72	38.14	40	38.14	42	38.14	50	38.14	63	38.14	53	38.14	26	38.14	84
38.16	30	38.16	52	38.16	47	38.16	39	38.16	46	38.16	69	38.16	47	38.16	28	38.16	57
38.18	24	38.18	56	38.18	34	38.18	42	38.18	40	38.18	58	38.18	51	38.18	29	38.18	96
38.2	32	38.2	60	38.2	40	38.2	40	38.2	40	38.2	51	38.2	52	38.2	40	38.2	77
38.22	29	38.22	37	38.22	35	38.22	44	38.22	40	38.22	81	38.22	62	38.22	36	38.22	94
38.24	28	38.24	37	38.24	38	38.24	40	38.24	58	38.24	67	38.24	39	38.24	29	38.24	77
38.26	29	38.26	45	38.26	30	38.26	57	38.26	41	38.26	57	38.26	48	38.26	41	38.26	63
38.28	29	38.28	42	38.28	41	38.28	42	38.28	44	38.28	66	38.28	45	38.28	37	38.28	62
38.3	38	38.3	52	38.3	38	38.3	48	38.3	51	38.3	70	38.3	43	38.3	41	38.3	80
38.32	37	38.32	54	38.32	50	38.32	44	38.32	54	38.32	70	38.32	34	38.32	39	38.32	78
38.34	26	38.34	40	38.34	38	38.34	56	38.34	56	38.34	75	38.34	43	38.34	37	38.34	82
38.36	44	38.36	51	38.36	38	38.36	45	38.36	54	38.36	67	38.36	40	38.36	33	38.36	75
38.38	33	38.38	43	38.38	44	38.38	55	38.38	70	38.38	78	38.38	43	38.38	31	38.38	76
38.4	42	38.4	44	38.4	41	38.4	54	38.4	67	38.4	83	38.4	60	38.4	45	38.4	67
38.42	30	38.42	53	38.42	46	38.42	61	38.42	75	38.42	75	38.42	53	38.42	47	38.42	73
38.44	33	38.44	55	38.44	50	38.44	53	38.44	72	38.44	81	38.44	61	38.44	48	38.44	65
38.46	37	38.46	34	38.46	46	38.46	73	38.46	88	38.46	89	38.46	54	38.46	43	38.46	68
38.48	37	38.48	44	38.48	46	38.48	71	38.48	84	38.48	83	38.48	56	38.48	56	38.48	64
38.5	39	38.5	57	38.5	30	38.5	66	38.5	102	38.5	93	38.5	37	38.5	66	38.5	69
38.52	40	38.52	63	38.52	44	38.52	66	38.52	122	38.52	105	38.52	56	38.52	50	38.52	75
38.54	37	38.54	48	38.54	54	38.54	87	38.54	149	38.54	106	38.54	61	38.54	52	38.54	88
38.56	49	38.56	58	38.56	62	38.56	76	38.56	228	38.56	115	38.56	70	38.56	55	38.56	70
38.58	30	38.58	43	38.58	43	38.58	91	38.58	258	38.58	130	38.58	59	38.58	57	38.58	89
38.6	46	38.6	63	38.6	50	38.6	122	38.6	305	38.6	131	38.6	65	38.6	66	38.6	78
38.62	41	38.62	56	38.62	72	38.62	115	38.62	469	38.62	213	38.62	71	38.62	70	38.62	98
38.64	51	38.64	72	38.64	63	38.64	134	38.64	642	38.64	231	38.64	62	38.64	85	38.64	121
38.66	45	38.66	69	38.66	59	38.66	153	38.66	908	38.66	312	38.66	96	38.66	115	38.66	96
38.68	55	38.68	65	38.68	77	38.68	199	38.68	1190	38.68	408	38.68	101	38.68	127	38.68	94
38.7	49	38.7	76	38.7	79	38.7	244	38.7	1634	38.7	547	38.7	111	38.7	137	38.7	122
38.72	67	38.72	90	38.72	80	38.72	313	38.72	1891	38.72	771	38.72	137	38.72	210	38.72	138
38.74	72	38.74	90	38.74	107	38.74	415	38.74	2325	38.74	1106	38.74	147	38.74	249	38.74	120
38.76	67	38.76	110	38.76	112	38.76	591	38.76	2714	38.76	1650	38.76	215	38.76	371	38.76	161
38.78	80	38.78	101	38.78	146	38.78	939	38.78	3190	38.78	2372	38.78	267	38.78	488	38.78	205
38.8	102	38.8	140	38.8	157	38.8	1298	38.8	3496	38.8	3332	38.8	357	38.8	677	38.8	249
38.82	142	38.82	179	38.82	211	38.82	2076	38.82	3862	38.82	4324	38.82	496	38.82	928	38.82	264
38.84	116	38.84	207	38.84	291	38.84	3431	38.84	3872	38.84	5126	38.84	738	38.84	1527	38.84	361
38.86	173	38.86	307	38.86	348	38.86	5445	38.86	3776	38.86	5667	38.86	1106	38.86	2196	38.86	555
38.88	218	38.88	420	38.88	526	38.88	7464	38.88	3596	38.88	5443	38.88	1707	38.88	3255	38.88	776
38.9	263	38.9	594	38.9	719	38.9	8486	38.9	3264	38.9	5096	38.9	2561	38.9	4613	38.9	1155
38.92	357	38.92	869	38.92	1096	38.92	8268	38.92	2783	38.92	4539	38.92	3701	38.92	5525	38.92	1651
38.94	503	38.94	1403	38.94	1620	38.94	7181	38.94	2427	38.94	4009	38.94	4945	38.94	5468	38.94	2364
38.96	730	38.96	2230	38.96	2682	38.96	5794	38.96	1914	38.96	3633	38.96	5409	38.96	4865	38.96	2931
38.98	1194	38.98	3381	38.98	4069	38.98	5047	38.98	1452	38.98	3009	38.98	4996	38.98	3964	38.98	3403
39	1950	39	4492	39	5474	39	4459	39	1179	39	2279	39	4198	39	3304	39	3336
39.02	2906	39.02	5335	39.02	6076	39.02	4316	39.02	796	39.02	1684	39.02	3434	39.02	2974	39.02	3002
39.04	4183	39.04	5491	39.04	5404	39.04	3359	39.04	561	39.04	1176	39.04	3020	39.04	2716	39.04	2613
39.06	5162	39.06	5133	39.06	4510	39.06	2215	39.06	349	39.06	762	39.06	2780	39.06	2256	39.06	2360
39.08	5453	39.08	4195	39.08	3579	39.08	1254	39.08	246	39.08	503	39.08	2422	39.08	1572	39.08	2013
39.1	4825	39.1	3706	39.1	3302	39.1	605	39.1	173	39.1	399	39.1	1877	39.1	847	39.1	1765
39.12	3558	39.12	3245	39.12	3136	39.12	333	39.12	132	39.12	270	39.12	1079	39.12	480	39.12	1442
39.14	2908	39.14	2816	39.14	2792	39.14	195	39.14	116	39.14	214	39.14	607	39.14	273	39.14	1052
39.16	2658	39.16	2397	39.16	1924	39.16	179	39.16	84	39.16	177	39.16	338	39.16	192	39.16	662
39.18	2535	39.18	1741	39.18	1152	39.18	151	39.18	82	39.18	170	39.18	198	39.18	143	39.18	392
39.2	2105	39.2	1021	39.2	630	39.2	123	39.2	75	39.2	120	39.2	146	39.2	109	39.2	266
39.22	1382	39.22	598	39.22	332	39.22	102	39.22	72	39.22	98	39.22	131	39.22	105	39.22	179
39.24	779	39.24	346	39.24	240	39.24	112	39.24	60	39.24	94	39.24	108	39.24	71	39.24	164
39.26	360	39.26	231	39.26	145	39.26	103	39.26	62	39.26	87	39.26	78	39.26	63	39.26	118
39.28	210	39.28	205	39.28	120	39.28	100	39.28	56	39.28	71	39.28	82	39.28	68	39.28	116
39.3	150	39.3	151	39.3	112	39.3	81	39.3	56	39.3	75	39.3	75	39.3	57	39.3	96
39.32	107	39.32	155	39.32	96	39.32	66	39.32	45	39.32	73	39.32	81	39.32	61	39.32	71
39.34	98	39.34	136	39.34	78	39.34	64	39.34	36	39.34	77	39.34	68	39.34	74	39.34	62
39.36	96	39.36	142	39.36	68	39.36	61	39.36	54	39.36	66	39.36	53	39.36	44	39.36	70
39.38	54	39.38	163	39.38	67	39.38	52	39.38	56	39.38	68	39.38	60	39.38	46	39.38	72
39.4	74	39.4	205	39.4	53	39.4	48	39.4	37	39.4	56	39.4	55	39.4	43	39.4	53
39.42	61	39.42	237	39.42	72	39.42	45	39.42	34	39.42	63	39.42	45	39.42	49	39.42	46
39.44	39	39.44	289	39.44	67	39.44	42	39.44	33	39.44	58	39.44	54	39.44	44	39.44	61
39.46	56	39.46	325	39.46	51	39.46	43	39.46	34	39.46	53	39.46	41	39.46	40	39.46	54
39.48	40	39.48	355	39.48	51	39.48	61	39.48	47	39.48	58	39.48	43	39.48	34	39.48	49
39.5	49	39.5	344	39.5	52	39.5	32	39.5	28	39.5	55	39.5	49	39.5	50	39.5	46
39.52	38	39.52	339	39.52	31	39.52	48	39.52	38	39.52	48	39.52	39	39.52	34	39.52	39
39.54	35	39.54	280	39.54	43	39.54	45	39.54	35	39.54	50	39.54	43	39.54	30	39.54	47
39.56	37	39.56	274	39.56	53	39.56	33	39.56	32	39.56	56	39.56	38	39.56	37	39.56	42
39.58	27	39.58	276	39.58	45	39.58	42	39.58	29	39.58	47	39.58	36	39.58	32	39.58	43
39.6	41	39.6	214	39.6	35	39.6	40	39.6	31	39.6	44	39.6	34	39.6	35	39.6	50
39.62	29	39.62	196	39.62	40	39.62	42	39.62	30	39.62	47	39.62	34	39.62	45	39.62	41
39.64	29	39.64	166	39.64	35	39.64	22	39.64	32	39.64	50	39.64	42	39.64	46	39.64	62
39.66	35	39.66	95	39.66	43	39.66	41	39.66	39	39.66	44	39.66	40	39.66	40	39.66	43
39.68	19	39.68	94	39.68	35	39.68	36	39.68	40	39.68	40	39.68	38	39.68	33	39.68	46
39.7	27	39.7	80	39.7	38	39.7	31	39.7	35	39.7	50	39.7	36	39.7	45	39.7	35
39.72	41	39.72	61	39.72	43	39.72	34	39.72	28	39.72	52	39.72	32	39.72	44	39.72	44
39.74	28	39.74	66	39.74	24	39.74	30	39.74	28	39.74	44	39.74	43	39.74	35	39.74	53
39.76	24	39.76	52	39.76	25	39.76	33	39.76	31	39.76	46	39.76	30	39.76	20	39.76	46
39.78	27	39.78	51	39.78	31	39.78	22	39.78	37	39.78	51	39.78	31	39.78	39	39.78	36
39.8	23	39.8	39	39.8	43	39.8	34	39.8	34	39.8	33	39.8	34	39.8	23	39.8	49
39.82	27	39.82	46	39.82	35	39.82	29	39.82	32	39.82	37	39.82	39	39.82	34	39.82	37
39.84	12	39.84	43	39.84	32	39.84	22	39.84	23	39.84	37	39.84	38	39.84	31	39.84	43
39.86	19	39.86	43	39.86	29	39.86	28	39.86	28	39.86	38	39.86	50	39.86	33	39.86	39
39.88	24	39.88	41	39.88	36	39.88	29	39.88	25	39.88	52	39.88	34	39.88	39	39.88	45
39.9	19	39.9	33	39.9	32	39.9	26	39.9	31	39.9	26	39.9	41	39.9	38	39.9	48
39.92	25	39.92	30	39.92	37	39.92	27	39.92	25	39.92	36	39.92	46	39.92	50	39.92	40
39.94	24	39.94	27	39.94	24	39.94	32	39.94	29	39.94	34	39.94	32	39.94	50	39.94	39
39.96	23	39.96	38	39.96	36	39.96	37	39.96	31	39.96	43	39.96	29	39.96	49	39.96	38
39.98	24	39.98	25	39.98	40	39.98	21	39.98	29	39.98	33	39.98	34	39.98	47	39.98	47
40	20	40	29	40	30	40	41	40	33	40	33	40	34	40	40	40	32
40.02	26	40.02	25	40.02	31	40.02	27	40.02	33	40.02	40	40.02	37	40.02	58	40.02	39
40.04	22	40.04	34	40.04	24	40.04	34	40.04	29	40.04	41	40.04	31	40.04	43	40.04	42
40.06	25	40.06	24	40.06	32	40.06	22	40.06	28	40.06	39	40.06	29	40.06	46	40.06	48
40.08	34	40.08	43	40.08	29	40.08	40	40.08	24	40.08	27	40.08	34	40.08	46	40.08	48
40.1	27	40.1	34	40.1	34	40.1	24	40.1	24	40.1	38	40.1	32	40.1	36	40.1	30
40.12	27	40.12	36	40.12	27	40.12	25	40.12	28	40.12	39	40.12	31	40.12	38	40.12	38
40.14	25	40.14	29	40.14	30	40.14	21	40.14	30	40.14	42	40.14	39	40.14	30	40.14	39
40.16	20	40.16	33	40.16	26	40.16	33	40.16	22	40.16	36	40.16	39	40.16	33	40.16	35
40.18	18	40.18	32	40.18	33	40.18	29	40.18	30	40.18	39	40.18	43	40.18	37	40.18	40
40.2	26	40.2	36	40.2	33	40.2	26	40.2	29	40.2	45	40.2	47	40.2	32	40.2	25
40.22	26	40.22	30	40.22	28	40.22	26	40.22	24	40.22	26	40.22	46	40.22	32	40.22	36
40.24	21	40.24	32	40.24	27	40.24	20	40.24	30	40.24	41	40.24	31	40.24	33	40.24	39
40.26	23	40.26	30	40.26	28	40.26	29	40.26	40	40.26	38	40.26	46	40.26	34	40.26	36
40.28	20	40.28	34	40.28	30	40.28	32	40.28	25	40.28	35	40.28	39	40.28	25	40.28	32
40.3	21	40.3	29	40.3	33	40.3	21	40.3	29	40.3	46	40.3	36	40.3	36	40.3	49
40.32	31	40.32	30	40.32	40	40.32	34	40.32	19	40.32	35	40.32	38	40.32	31	40.32	53
40.34	24	40.34	29	40.34	25	40.34	22	40.34	26	40.34	26	40.34	44	40.34	25	40.34	52
40.36	26	40.36	32	40.36	24	40.36	28	40.36	30	40.36	30	40.36	48	40.36	33	40.36	53
40.38	27	40.38	34	40.38	39	40.38	24	40.38	29	40.38	34	40.38	47	40.38	31	40.38	34
40.4	22	40.4	19	40.4	35	40.4	26	40.4	28	40.4	41	40.4	55	40.4	33	40.4	38
40.42	21	40.42	37	40.42	35	40.42	24	40.42	35	40.42	43	40.42	47	40.42	32	40.42	40
40.44	20	40.44	32	40.44	30	40.44	25	40.44	31	40.44	40	40.44	36	40.44	29	40.44	36
40.46	18	40.46	21	40.46	31	40.46	25	40.46	37	40.46	42	40.46	56	40.46	29	40.46	45
40.48	19	40.48	29	40.48	22	40.48	28	40.48	29	40.48	40	40.48	54	40.48	24	40.48	46
40.5	20	40.5	25	40.5	42	40.5	30	40.5	28	40.5	29	40.5	46	40.5	37	40.5	35
40.52	17	40.52	28	40.52	21	40.52	23	40.52	31	40.52	33	40.52	51	40.52	38	40.52	52
40.54	21	40.54	30	40.54	25	40.54	27	40.54	29	40.54	46	40.54	59	40.54	38	40.54	54
40.56	15	40.56	26	40.56	34	40.56	20	40.56	25	40.56	47	40.56	69	40.56	33	40.56	48
40.58	30	40.58	24	40.58	43	40.58	23	40.58	30	40.58	40	40.58	58	40.58	34	40.58	54
40.6	23	40.6	33	40.6	39	40.6	27	40.6	30	40.6	36	40.6	58	40.6	22	40.6	34
40.62	21	40.62	27	40.62	36	40.62	32	40.62	30	40.62	43	40.62	66	40.62	22	40.62	50
40.64	28	40.64	33	40.64	25	40.64	29	40.64	41	40.64	40	40.64	53	40.64	32	40.64	41
40.66	24	40.66	37	40.66	34	40.66	32	40.66	27	40.66	35	40.66	63	40.66	39	40.66	49
40.68	23	40.68	22	40.68	30	40.68	24	40.68	26	40.68	39	40.68	57	40.68	31	40.68	59
40.7	22	40.7	26	40.7	33	40.7	19	40.7	31	40.7	38	40.7	69	40.7	28	40.7	52
40.72	28	40.72	30	40.72	27	40.72	21	40.72	37	40.72	32	40.72	53	40.72	28	40.72	38
40.74	25	40.74	33	40.74	30	40.74	27	40.74	27	40.74	30	40.74	75	40.74	33	40.74	41
40.76	21	40.76	34	40.76	31	40.76	29	40.76	28	40.76	47	40.76	60	40.76	28	40.76	44
40.78	25	40.78	43	40.78	33	40.78	26	40.78	33	40.78	28	40.78	66	40.78	34	40.78	46
40.8	27	40.8	31	40.8	30	40.8	24	40.8	26	40.8	43	40.8	101	40.8	45	40.8	43
40.82	27	40.82	25	40.82	32	40.82	26	40.82	23	40.82	38	40.82	104	40.82	41	40.82	53
40.84	16	40.84	35	40.84	32	40.84	23	40.84	33	40.84	48	40.84	106	40.84	38	40.84	49
40.86	25	40.86	31	40.86	27	40.86	33	40.86	36	40.86	29	40.86	107	40.86	43	40.86	69
40.88	26	40.88	27	40.88	29	40.88	27	40.88	37	40.88	37	40.88	107	40.88	54	40.88	67
40.9	29	40.9	28	40.9	42	40.9	31	40.9	39	40.9	32	40.9	100	40.9	57	40.9	70
40.92	22	40.92	23	40.92	25	40.92	19	40.92	40	40.92	35	40.92	87	40.92	53	40.92	71
40.94	17	40.94	20	40.94	33	40.94	27	40.94	45	40.94	38	40.94	120	40.94	59	40.94	75
40.96	26	40.96	25	40.96	30	40.96	27	40.96	65	40.96	53	40.96	95	40.96	66	40.96	67
40.98	17	40.98	29	40.98	32	40.98	27	40.98	48	40.98	39	40.98	108	40.98	77	40.98	83
41	24	41	24	41	30	41	25	41	66	41	39	41	92	41	105	41	70
41.02	19	41.02	20	41.02	30	41.02	30	41.02	60	41.02	39	41.02	118	41.02	121	41.02	96
41.04	24	41.04	22	41.04	24	41.04	27	41.04	62	41.04	43	41.04	86	41.04	145	41.04	116
41.06	30	41.06	29	41.06	31	41.06	21	41.06	67	41.06	41	41.06	98	41.06	197	41.06	115
41.08	22	41.08	30	41.08	26	41.08	34	41.08	85	41.08	38	41.08	113	41.08	230	41.08	138
41.1	25	41.1	27	41.1	27	41.1	26	41.1	61	41.1	47	41.1	114	41.1	235	41.1	143
41.12	25	41.12	25	41.12	31	41.12	20	41.12	47	41.12	54	41.12	94	41.12	228	41.12	177
41.14	24	41.14	22	41.14	29	41.14	28	41.14	45	41.14	27	41.14	106	41.14	210	41.14	208
41.16	16	41.16	38	41.16	26	41.16	32	41.16	65	41.16	41	41.16	94	41.16	183	41.16	252
41.18	30	41.18	35	41.18	19	41.18	29	41.18	37	41.18	46	41.18	96	41.18	183	41.18	289
41.2	30	41.2	31	41.2	29	41.2	31	41.2	47	41.2	27	41.2	99	41.2	184	41.2	374
41.22	34	41.22	32	41.22	26	41.22	21	41.22	42	41.22	55	41.22	98	41.22	152	41.22	504
41.24	26	41.24	32	41.24	16	41.24	23	41.24	43	41.24	33	41.24	81	41.24	126	41.24	654
41.26	17	41.26	27	41.26	31	41.26	41	41.26	29	41.26	38	41.26	84	41.26	136	41.26	926
41.28	23	41.28	18	41.28	27	41.28	19	41.28	29	41.28	46	41.28	84	41.28	95	41.28	1267
41.3	25	41.3	19	41.3	27	41.3	32	41.3	34	41.3	39	41.3	79	41.3	78	41.3	1616
41.32	19	41.32	31	41.32	23	41.32	21	41.32	26	41.32	44	41.32	82	41.32	90	41.32	1972
41.34	30	41.34	29	41.34	35	41.34	36	41.34	15	41.34	25	41.34	99	41.34	88	41.34	2299
41.36	22	41.36	26	41.36	21	41.36	24	41.36	27	41.36	50	41.36	77	41.36	102	41.36	2161
41.38	27	41.38	28	41.38	27	41.38	29	41.38	16	41.38	48	41.38	87	41.38	120	41.38	2108
41.4	25	41.4	28	41.4	30	41.4	33	41.4	27	41.4	31	41.4	107	41.4	154	41.4	1872
41.42	20	41.42	22	41.42	30	41.42	25	41.42	28	41.42	51	41.42	103	41.42	174	41.42	1715
41.44	26	41.44	23	41.44	31	41.44	28	41.44	29	41.44	43	41.44	68	41.44	269	41.44	1497
41.46	23	41.46	35	41.46	39	41.46	25	41.46	19	41.46	41	41.46	80	41.46	249	41.46	1347
41.48	21	41.48	37	41.48	13	41.48	31	41.48	26	41.48	41	41.48	96	41.48	249	41.48	1197
41.5	26	41.5	24	41.5	25	41.5	27	41.5	31	41.5	43	41.5	102	41.5	225	41.5	941
41.52	19	41.52	22	41.52	22	41.52	39	41.52	34	41.52	38	41.52	86	41.52	189	41.52	642
41.54	21	41.54	30	41.54	27	41.54	32	41.54	29	41.54	50	41.54	94	41.54	153	41.54	468
41.56	20	41.56	30	41.56	25	41.56	35	41.56	28	41.56	49	41.56	106	41.56	165	41.56	367
41.58	22	41.58	32	41.58	29	41.58	15	41.58	27	41.58	44	41.58	96	41.58	146	41.58	276
41.6	24	41.6	28	41.6	37	41.6	39	41.6	38	41.6	49	41.6	92	41.6	123	41.6	211
41.62	27	41.62	30	41.62	34	41.62	26	41.62	21	41.62	55	41.62	132	41.62	120	41.62	158
41.64	18	41.64	33	41.64	33	41.64	34	41.64	29	41.64	52	41.64	144	41.64	63	41.64	121
41.66	24	41.66	33	41.66	30	41.66	32	41.66	26	41.66	60	41.66	137	41.66	44	41.66	113
41.68	28	41.68	37	41.68	29	41.68	30	41.68	29	41.68	55	41.68	141	41.68	45	41.68	102
41.7	24	41.7	31	41.7	34	41.7	28	41.7	18	41.7	72	41.7	159	41.7	38	41.7	101
41.72	21	41.72	36	41.72	36	41.72	28	41.72	17	41.72	66	41.72	175	41.72	45	41.72	80
41.74	32	41.74	46	41.74	38	41.74	29	41.74	21	41.74	84	41.74	178	41.74	33	41.74	67
41.76	29	41.76	17	41.76	24	41.76	25	41.76	33	41.76	82	41.76	177	41.76	43	41.76	74
41.78	32	41.78	24	41.78	34	41.78	30	41.78	28	41.78	76	41.78	201	41.78	37	41.78	58
41.8	18	41.8	25	41.8	29	41.8	34	41.8	21	41.8	97	41.8	191	41.8	34	41.8	62
41.82	27	41.82	31	41.82	40	41.82	34	41.82	25	41.82	100	41.82	182	41.82	33	41.82	63
41.84	26	41.84	27	41.84	38	41.84	21	41.84	31	41.84	136	41.84	164	41.84	44	41.84	54
41.86	31	41.86	23	41.86	44	41.86	28	41.86	31	41.86	169	41.86	155	41.86	42	41.86	62
41.88	19	41.88	31	41.88	41	41.88	28	41.88	34	41.88	185	41.88	151	41.88	40	41.88	52
41.9	27	41.9	26	41.9	59	41.9	23	41.9	24	41.9	228	41.9	154	41.9	45	41.9	53
41.92	26	41.92	23	41.92	72	41.92	35	41.92	28	41.92	307	41.92	146	41.92	35	41.92	73
41.94	22	41.94	31	41.94	90	41.94	26	41.94	20	41.94	363	41.94	137	41.94	46	41.94	57
41.96	34	41.96	30	41.96	94	41.96	29	41.96	39	41.96	419	41.96	137	41.96	45	41.96	42
41.98	30	41.98	29	41.98	84	41.98	22	41.98	25	41.98	484	41.98	139	41.98	37	41.98	55
42	25	42	41	42	83	42	25	42	28	42	450	42	129	42	29	42	61
42.02	20	42.02	42	42.02	82	42.02	28	42.02	46	42.02	441	42.02	143	42.02	43	42.02	55
42.04	25	42.04	42	42.04	68	42.04	29	42.04	27	42.04	407	42.04	128	42.04	42	42.04	56
42.06	21	42.06	46	42.06	66	42.06	23	42.06	27	42.06	374	42.06	145	42.06	51	42.06	57
42.08	21	42.08	54	42.08	66	42.08	31	42.08	47	42.08	335	42.08	166	42.08	50	42.08	73
42.1	38	42.1	43	42.1	54	42.1	30	42.1	33	42.1	311	42.1	199	42.1	46	42.1	63
42.12	18	42.12	62	42.12	42	42.12	29	42.12	38	42.12	292	42.12	184	42.12	54	42.12	71
42.14	24	42.14	63	42.14	44	42.14	35	42.14	36	42.14	241	42.14	240	42.14	47	42.14	75
42.16	28	42.16	74	42.16	38	42.16	24	42.16	59	42.16	177	42.16	282	42.16	64	42.16	77
42.18	27	42.18	67	42.18	41	42.18	26	42.18	54	42.18	153	42.18	305	42.18	65	42.18	85
42.2	23	42.2	83	42.2	41	42.2	40	42.2	48	42.2	125	42.2	325	42.2	82	42.2	84
42.22	27	42.22	130	42.22	44	42.22	39	42.22	56	42.22	116	42.22	330	42.22	91	42.22	86
42.24	43	42.24	167	42.24	41	42.24	35	42.24	60	42.24	83	42.24	325	42.24	123	42.24	95
42.26	30	42.26	201	42.26	44	42.26	35	42.26	60	42.26	71	42.26	302	42.26	142	42.26	115
42.28	31	42.28	282	42.28	40	42.28	33	42.28	98	42.28	81	42.28	329	42.28	201	42.28	136
42.3	25	42.3	320	42.3	42	42.3	38	42.3	109	42.3	76	42.3	277	42.3	230	42.3	158
42.32	31	42.32	417	42.32	36	42.32	41	42.32	102	42.32	61	42.32	295	42.32	283	42.32	201
42.34	33	42.34	397	42.34	49	42.34	40	42.34	110	42.34	54	42.34	278	42.34	314	42.34	239
42.36	35	42.36	383	42.36	43	42.36	34	42.36	112	42.36	64	42.36	275	42.36	329	42.36	306
42.38	39	42.38	331	42.38	45	42.38	33	42.38	108	42.38	55	42.38	240	42.38	294	42.38	342
42.4	29	42.4	316	42.4	44	42.4	43	42.4	104	42.4	51	42.4	207	42.4	262	42.4	446
42.42	29	42.42	275	42.42	40	42.42	43	42.42	87	42.42	57	42.42	227	42.42	249	42.42	573
42.44	39	42.44	283	42.44	54	42.44	38	42.44	99	42.44	58	42.44	203	42.44	223	42.44	671
42.46	45	42.46	233	42.46	45	42.46	52	42.46	82	42.46	52	42.46	205	42.46	205	42.46	832
42.48	38	42.48	214	42.48	53	42.48	45	42.48	85	42.48	61	42.48	175	42.48	169	42.48	963
42.5	44	42.5	168	42.5	50	42.5	43	42.5	90	42.5	63	42.5	168	42.5	164	42.5	991
42.52	49	42.52	123	42.52	59	42.52	55	42.52	67	42.52	60	42.52	184	42.52	128	42.52	1115
42.54	34	42.54	115	42.54	56	42.54	36	42.54	74	42.54	56	42.54	162	42.54	92	42.54	1149
42.56	42	42.56	84	42.56	67	42.56	50	42.56	62	42.56	58	42.56	147	42.56	100	42.56	1136
42.58	28	42.58	78	42.58	56	42.58	55	42.58	67	42.58	53	42.58	173	42.58	85	42.58	1078
42.6	42	42.6	57	42.6	60	42.6	63	42.6	65	42.6	69	42.6	166	42.6	102	42.6	1036
42.62	46	42.62	64	42.62	57	42.62	51	42.62	63	42.62	49	42.62	142	42.62	78	42.62	959
42.64	50	42.64	60	42.64	65	42.64	53	42.64	74	42.64	63	42.64	164	42.64	87	42.64	911
42.66	45	42.66	68	42.66	62	42.66	56	42.66	64	42.66	66	42.66	178	42.66	87	42.66	800
42.68	39	42.68	60	42.68	82	42.68	51	42.68	72	42.68	61	42.68	144	42.68	77	42.68	732
42.7	41	42.7	57	42.7	52	42.7	62	42.7	80	42.7	76	42.7	184	42.7	73	42.7	603
42.72	45	42.72	64	42.72	56	42.72	59	42.72	85	42.72	80	42.72	153	42.72	89	42.72	630
42.74	42	42.74	73	42.74	74	42.74	59	42.74	85	42.74	63	42.74	152	42.74	95	42.74	533
42.76	46	42.76	42	42.76	77	42.76	69	42.76	96	42.76	67	42.76	150	42.76	115	42.76	475
42.78	46	42.78	67	42.78	85	42.78	80	42.78	102	42.78	82	42.78	150	42.78	120	42.78	486
42.8	43	42.8	62	42.8	66	42.8	70	42.8	147	42.8	89	42.8	156	42.8	125	42.8	460
42.82	65	42.82	66	42.82	70	42.82	100	42.82	147	42.82	116	42.82	132	42.82	172	42.82	471
42.84	54	42.84	78	42.84	94	42.84	91	42.84	159	42.84	99	42.84	147	42.84	196	42.84	407
42.86	62	42.86	77	42.86	91	42.86	133	42.86	205	42.86	88	42.86	165	42.86	255	42.86	445
42.88	45	42.88	90	42.88	109	42.88	140	42.88	256	42.88	123	42.88	171	42.88	283	42.88	371
42.9	58	42.9	90	42.9	91	42.9	179	42.9	339	42.9	127	42.9	171	42.9	288	42.9	379
42.92	50	42.92	114	42.92	133	42.92	207	42.92	433	42.92	173	42.92	202	42.92	313	42.92	354
42.94	75	42.94	99	42.94	143	42.94	217	42.94	585	42.94	185	42.94	222	42.94	339	42.94	308
42.96	73	42.96	138	42.96	150	42.96	307	42.96	786	42.96	215	42.96	275	42.96	327	42.96	270
42.98	87	42.98	147	42.98	190	42.98	406	42.98	1043	42.98	244	42.98	313	42.98	417	42.98	262
43	87	43	130	43	192	43	580	43	1560	43	350	43	357	43	493	43	244
43.02	119	43.02	165	43.02	254	43.02	775	43.02	2154	43.02	422	43.02	455	43.02	669	43.02	197
43.04	129	43.04	234	43.04	310	43.04	1339	43.04	3016	43.04	500	43.04	605	43.04	903	43.04	162
43.06	146	43.06	267	43.06	380	43.06	2080	43.06	3944	43.06	653	43.06	797	43.06	1292	43.06	151
43.08	170	43.08	344	43.08	498	43.08	3213	43.08	4898	43.08	926	43.08	1208	43.08	2040	43.08	142
43.1	221	43.1	440	43.1	695	43.1	4660	43.1	5523	43.1	1336	43.1	1899	43.1	3363	43.1	116
43.12	221	43.12	546	43.12	937	43.12	5782	43.12	5847	43.12	1801	43.12	2833	43.12	5190	43.12	142
43.14	314	43.14	895	43.14	1340	43.14	5973	43.14	5869	43.14	2512	43.14	4406	43.14	7088	43.14	143
43.16	403	43.16	1361	43.16	2056	43.16	5455	43.16	5505	43.16	3438	43.16	6389	43.16	8463	43.16	163
43.18	578	43.18	2129	43.18	3347	43.18	4464	43.18	4784	43.18	4394	43.18	7485	43.18	8284	43.18	158
43.2	846	43.2	3303	43.2	5346	43.2	3800	43.2	4258	43.2	4854	43.2	7369	43.2	6927	43.2	218
43.22	1418	43.22	4773	43.22	7562	43.22	3462	43.22	3681	43.22	4987	43.22	6663	43.22	5528	43.22	240
43.24	2214	43.24	6056	43.24	9221	43.24	3367	43.24	3179	43.24	4520	43.24	5269	43.24	4595	43.24	215
43.26	3517	43.26	6680	43.26	9121	43.26	2900	43.26	2710	43.26	4139	43.26	4341	43.26	4630	43.26	257
43.28	4878	43.28	6335	43.28	7891	43.28	2501	43.28	2129	43.28	3446	43.28	4196	43.28	4611	43.28	218
43.3	5640	43.3	5453	43.3	6128	43.3	1776	43.3	1612	43.3	3334	43.3	4094	43.3	4007	43.3	243
43.32	5421	43.32	4567	43.32	5109	43.32	1102	43.32	1114	43.32	2972	43.32	3725	43.32	3034	43.32	200
43.34	4264	43.34	3995	43.34	4964	43.34	596	43.34	706	43.34	2591	43.34	2961	43.34	1847	43.34	189
43.36	2981	43.36	3707	43.36	4984	43.36	378	43.36	462	43.36	2133	43.36	1908	43.36	1037	43.36	175
43.38	2472	43.38	3556	43.38	4527	43.38	249	43.38	302	43.38	1582	43.38	987	43.38	583	43.38	189
43.4	2590	43.4	3090	43.4	3559	43.4	197	43.4	234	43.4	1036	43.4	667	43.4	430	43.4	165
43.42	2627	43.42	2323	43.42	2200	43.42	151	43.42	172	43.42	724	43.42	466	43.42	272	43.42	142
43.44	2395	43.44	1436	43.44	1200	43.44	154	43.44	151	43.44	471	43.44	303	43.44	284	43.44	132
43.46	1630	43.46	864	43.46	719	43.46	133	43.46	116	43.46	371	43.46	265	43.46	204	43.46	108
43.48	868	43.48	533	43.48	458	43.48	133	43.48	122	43.48	269	43.48	238	43.48	178	43.48	127
43.5	476	43.5	391	43.5	317	43.5	131	43.5	100	43.5	177	43.5	206	43.5	140	43.5	123
43.52	284	43.52	277	43.52	266	43.52	129	43.52	94	43.52	184	43.52	189	43.52	182	43.52	121
43.54	210	43.54	294	43.54	245	43.54	152	43.54	70	43.54	154	43.54	156	43.54	178	43.54	112
43.56	134	43.56	258	43.56	211	43.56	181	43.56	90	43.56	145	43.56	161	43.56	145	43.56	104
43.58	123	43.58	231	43.58	160	43.58	205	43.58	83	43.58	105	43.58	153	43.58	141	43.58	99
43.6	90	43.6	291	43.6	154	43.6	233	43.6	56	43.6	111	43.6	132	43.6	130	43.6	85
43.62	88	43.62	350	43.62	148	43.62	252	43.62	56	43.62	96	43.62	117	43.62	117	43.62	67
43.64	62	43.64	449	43.64	132	43.64	229	43.64	54	43.64	87	43.64	109	43.64	112	43.64	82
43.66	65	43.66	564	43.66	129	43.66	193	43.66	58	43.66	86	43.66	98	43.66	106	43.66	58
43.68	60	43.68	590	43.68	103	43.68	171	43.68	54	43.68	80	43.68	108	43.68	102	43.68	68
43.7	49	43.7	632	43.7	123	43.7	170	43.7	53	43.7	78	43.7	97	43.7	83	43.7	52
43.72	39	43.72	616	43.72	113	43.72	149	43.72	42	43.72	76	43.72	76	43.72	94	43.72	39
43.74	49	43.74	524	43.74	124	43.74	134	43.74	45	43.74	67	43.74	85	43.74	83	43.74	53
43.76	51	43.76	476	43.76	134	43.76	126	43.76	40	43.76	50	43.76	80	43.76	70	43.76	49
43.78	46	43.78	467	43.78	119	43.78	91	43.78	42	43.78	55	43.78	87	43.78	63	43.78	39
43.8	32	43.8	453	43.8	141	43.8	69	43.8	36	43.8	59	43.8	77	43.8	59	43.8	32
43.82	31	43.82	369	43.82	137	43.82	50	43.82	37	43.82	56	43.82	80	43.82	61	43.82	30
43.84	22	43.84	324	43.84	196	43.84	44	43.84	45	43.84	51	43.84	81	43.84	66	43.84	33
43.86	36	43.86	290	43.86	234	43.86	52	43.86	48	43.86	46	43.86	82	43.86	86	43.86	28
43.88	39	43.88	210	43.88	287	43.88	44	43.88	49	43.88	42	43.88	75	43.88	95	43.88	23
43.9	32	43.9	160	43.9	408	43.9	38	43.9	31	43.9	56	43.9	73	43.9	84	43.9	33
43.92	37	43.92	135	43.92	509	43.92	39	43.92	39	43.92	42	43.92	75	43.92	122	43.92	24
43.94	33	43.94	109	43.94	644	43.94	37	43.94	43	43.94	49	43.94	74	43.94	106	43.94	33
43.96	38	43.96	75	43.96	782	43.96	45	43.96	32	43.96	26	43.96	78	43.96	125	43.96	27
43.98	23	43.98	76	43.98	749	43.98	37	43.98	33	43.98	39	43.98	89	43.98	117	43.98	30
44	19	44	72	44	769	44	36	44	22	44	45	44	77	44	105	44	40
44.02	34	44.02	66	44.02	624	44.02	30	44.02	35	44.02	46	44.02	61	44.02	70	44.02	25
44.04	26	44.04	51	44.04	597	44.04	31	44.04	30	44.04	46	44.04	73	44.04	91	44.04	29
44.06	21	44.06	59	44.06	507	44.06	26	44.06	34	44.06	31	44.06	68	44.06	83	44.06	34
44.08	31	44.08	51	44.08	482	44.08	34	44.08	35	44.08	38	44.08	68	44.08	77	44.08	39
44.1	23	44.1	58	44.1	467	44.1	40	44.1	39	44.1	45	44.1	67	44.1	66	44.1	40
44.12	18	44.12	45	44.12	412	44.12	43	44.12	21	44.12	29	44.12	61	44.12	60	44.12	30
44.14	21	44.14	31	44.14	313	44.14	47	44.14	35	44.14	38	44.14	72	44.14	66	44.14	59
44.16	18	44.16	42	44.16	240	44.16	51	44.16	41	44.16	40	44.16	58	44.16	52	44.16	43
44.18	18	44.18	40	44.18	148	44.18	53	44.18	26	44.18	30	44.18	47	44.18	45	44.18	49
44.2	21	44.2	40	44.2	139	44.2	63	44.2	23	44.2	46	44.2	54	44.2	42	44.2	46
44.22	18	44.22	43	44.22	99	44.22	61	44.22	28	44.22	24	44.22	51	44.22	39	44.22	45
44.24	20	44.24	28	44.24	97	44.24	83	44.24	23	44.24	37	44.24	50	44.24	29	44.24	33
44.26	29	44.26	28	44.26	73	44.26	79	44.26	27	44.26	37	44.26	34	44.26	28	44.26	39
44.28	23	44.28	26	44.28	64	44.28	83	44.28	23	44.28	42	44.28	46	44.28	35	44.28	51
44.3	23	44.3	24	44.3	59	44.3	80	44.3	25	44.3	45	44.3	46	44.3	30	44.3	40
44.32	21	44.32	33	44.32	67	44.32	65	44.32	25	44.32	31	44.32	41	44.32	33	44.32	46
44.34	24	44.34	31	44.34	74	44.34	75	44.34	36	44.34	43	44.34	56	44.34	28	44.34	45
44.36	19	44.36	37	44.36	58	44.36	65	44.36	21	44.36	35	44.36	46	44.36	35	44.36	46
44.38	16	44.38	39	44.38	61	44.38	55	44.38	26	44.38	33	44.38	37	44.38	42	44.38	36
44.4	17	44.4	43	44.4	68	44.4	63	44.4	21	44.4	29	44.4	52	44.4	45	44.4	46
44.42	21	44.42	25	44.42	54	44.42	47	44.42	24	44.42	35	44.42	41	44.42	38	44.42	33
44.44	12	44.44	27	44.44	62	44.44	31	44.44	21	44.44	33	44.44	45	44.44	40	44.44	28
44.46	22	44.46	24	44.46	81	44.46	32	44.46	23	44.46	28	44.46	23	44.46	50	44.46	36
44.48	19	44.48	33	44.48	95	44.48	28	44.48	17	44.48	29	44.48	33	44.48	46	44.48	32
44.5	22	44.5	42	44.5	110	44.5	35	44.5	30	44.5	38	44.5	39	44.5	35	44.5	34
44.52	21	44.52	41	44.52	117	44.52	31	44.52	16	44.52	31	44.52	34	44.52	30	44.52	37
44.54	22	44.54	25	44.54	127	44.54	36	44.54	17	44.54	35	44.54	45	44.54	34	44.54	64
44.56	11	44.56	36	44.56	171	44.56	22	44.56	23	44.56	38	44.56	38	44.56	26	44.56	62
44.58	21	44.58	26	44.58	277	44.58	30	44.58	19	44.58	23	44.58	35	44.58	39	44.58	42
44.6	18	44.6	36	44.6	323	44.6	30	44.6	19	44.6	26	44.6	26	44.6	45	44.6	38
44.62	23	44.62	36	44.62	370	44.62	18	44.62	30	44.62	30	44.62	32	44.62	39	44.62	59
44.64	22	44.64	27	44.64	318	44.64	16	44.64	24	44.64	35	44.64	40	44.64	24	44.64	41
44.66	18	44.66	30	44.66	290	44.66	22	44.66	27	44.66	28	44.66	31	44.66	28	44.66	49
44.68	15	44.68	32	44.68	278	44.68	13	44.68	18	44.68	38	44.68	33	44.68	32	44.68	47
44.7	22	44.7	42	44.7	242	44.7	19	44.7	23	44.7	19	44.7	39	44.7	30	44.7	50
44.72	13	44.72	42	44.72	208	44.72	19	44.72	18	44.72	24	44.72	29	44.72	24	44.72	63
44.74	13	44.74	27	44.74	189	44.74	24	44.74	22	44.74	36	44.74	31	44.74	28	44.74	70
44.76	22	44.76	24	44.76	217	44.76	25	44.76	27	44.76	29	44.76	27	44.76	24	44.76	92
44.78	16	44.78	26	44.78	160	44.78	17	44.78	26	44.78	34	44.78	27	44.78	30	44.78	125
44.8	16	44.8	37	44.8	145	44.8	16	44.8	32	44.8	24	44.8	33	44.8	19	44.8	156
44.82	21	44.82	27	44.82	118	44.82	14	44.82	25	44.82	30	44.82	39	44.82	33	44.82	272
44.84	27	44.84	34	44.84	71	44.84	19	44.84	22	44.84	27	44.84	26	44.84	13	44.84	325
44.86	15	44.86	31	44.86	61	44.86	24	44.86	17	44.86	31	44.86	39	44.86	23	44.86	419
44.88	15	44.88	31	44.88	40	44.88	22	44.88	22	44.88	43	44.88	34	44.88	22	44.88	467
44.9	14	44.9	42	44.9	45	44.9	15	44.9	26	44.9	36	44.9	30	44.9	23	44.9	437
44.92	23	44.92	41	44.92	40	44.92	24	44.92	23	44.92	27	44.92	30	44.92	26	44.92	403
44.94	14	44.94	53	44.94	39	44.94	18	44.94	23	44.94	27	44.94	44	44.94	25	44.94	352
44.96	19	44.96	70	44.96	39	44.96	26	44.96	27	44.96	32	44.96	44	44.96	22	44.96	310
44.98	20	44.98	69	44.98	38	44.98	24	44.98	27	44.98	20	44.98	33	44.98	17	44.98	275
45	24	45	109	45	35	45	15	45	32	45	29	45	40	45	23	45	305
45.02	17	45.02	115	45.02	37	45.02	24	45.02	17	45.02	34	45.02	35	45.02	25	45.02	216
45.04	21	45.04	120	45.04	34	45.04	20	45.04	22	45.04	31	45.04	38	45.04	21	45.04	210
45.06	29	45.06	119	45.06	16	45.06	32	45.06	20	45.06	30	45.06	34	45.06	24	45.06	144
45.08	19	45.08	105	45.08	33	45.08	17	45.08	22	45.08	29	45.08	40	45.08	20	45.08	128
45.1	14	45.1	76	45.1	25	45.1	25	45.1	24	45.1	32	45.1	41	45.1	33	45.1	88
45.12	17	45.12	87	45.12	23	45.12	22	45.12	18	45.12	23	45.12	32	45.12	28	45.12	52
45.14	16	45.14	91	45.14	25	45.14	18	45.14	25	45.14	21	45.14	22	45.14	17	45.14	35
45.16	22	45.16	76	45.16	21	45.16	22	45.16	22	45.16	34	45.16	40	45.16	28	45.16	53
45.18	23	45.18	66	45.18	20	45.18	18	45.18	28	45.18	31	45.18	39	45.18	14	45.18	32
45.2	18	45.2	50	45.2	22	45.2	28	45.2	21	45.2	21	45.2	43	45.2	25	45.2	39
45.22	26	45.22	48	45.22	23	45.22	17	45.22	25	45.22	26	45.22	40	45.22	27	45.22	33
45.24	14	45.24	56	45.24	28	45.24	22	45.24	25	45.24	38	45.24	34	45.24	27	45.24	33
45.26	17	45.26	22	45.26	26	45.26	19	45.26	15	45.26	29	45.26	35	45.26	26	45.26	35
45.28	15	45.28	43	45.28	33	45.28	19	45.28	23	45.28	28	45.28	35	45.28	31	45.28	37
45.3	16	45.3	26	45.3	24	45.3	21	45.3	24	45.3	36	45.3	42	45.3	32	45.3	24
45.32	15	45.32	29	45.32	31	45.32	30	45.32	20	45.32	27	45.32	39	45.32	33	45.32	23
45.34	15	45.34	25	45.34	25	45.34	19	45.34	20	45.34	33	45.34	30	45.34	37	45.34	28
45.36	15	45.36	22	45.36	25	45.36	17	45.36	18	45.36	29	45.36	34	45.36	37	45.36	28
45.38	20	45.38	25	45.38	22	45.38	19	45.38	26	45.38	41	45.38	38	45.38	25	45.38	30
45.4	20	45.4	18	45.4	21	45.4	21	45.4	15	45.4	32	45.4	47	45.4	31	45.4	22
45.42	16	45.42	16	45.42	30	45.42	17	45.42	14	45.42	35	45.42	41	45.42	27	45.42	21
45.44	24	45.44	29	45.44	29	45.44	18	45.44	21	45.44	30	45.44	41	45.44	39	45.44	20
45.46	24	45.46	24	45.46	19	45.46	23	45.46	22	45.46	28	45.46	44	45.46	34	45.46	29
45.48	20	45.48	21	45.48	25	45.48	26	45.48	18	45.48	25	45.48	50	45.48	36	45.48	27
45.5	14	45.5	22	45.5	24	45.5	17	45.5	27	45.5	27	45.5	52	45.5	26	45.5	21
45.52	14	45.52	26	45.52	27	45.52	26	45.52	18	45.52	34	45.52	47	45.52	23	45.52	29
45.54	17	45.54	20	45.54	21	45.54	18	45.54	14	45.54	30	45.54	47	45.54	35	45.54	32
45.56	15	45.56	26	45.56	19	45.56	21	45.56	21	45.56	31	45.56	40	45.56	22	45.56	19
45.58	11	45.58	20	45.58	18	45.58	20	45.58	20	45.58	24	45.58	46	45.58	19	45.58	31
45.6	17	45.6	21	45.6	21	45.6	27	45.6	22	45.6	24	45.6	37	45.6	17	45.6	27
45.62	17	45.62	32	45.62	25	45.62	13	45.62	17	45.62	29	45.62	41	45.62	15	45.62	34
45.64	17	45.64	26	45.64	30	45.64	14	45.64	18	45.64	36	45.64	36	45.64	17	45.64	17
45.66	15	45.66	23	45.66	19	45.66	16	45.66	17	45.66	31	45.66	41	45.66	22	45.66	25
45.68	11	45.68	28	45.68	23	45.68	15	45.68	18	45.68	31	45.68	36	45.68	26	45.68	32
45.7	15	45.7	24	45.7	24	45.7	28	45.7	32	45.7	22	45.7	38	45.7	15	45.7	30
45.72	9	45.72	18	45.72	24	45.72	16	45.72	18	45.72	29	45.72	37	45.72	13	45.72	20
45.74	16	45.74	18	45.74	26	45.74	9	45.74	20	45.74	30	45.74	38	45.74	19	45.74	26
45.76	16	45.76	18	45.76	24	45.76	21	45.76	23	45.76	34	45.76	41	45.76	14	45.76	31
45.78	14	45.78	26	45.78	22	45.78	19	45.78	24	45.78	26	45.78	34	45.78	12	45.78	25
45.8	9	45.8	24	45.8	19	45.8	21	45.8	29	45.8	26	45.8	14	45.8	14	45.8	23
45.82	13	45.82	16	45.82	21	45.82	13	45.82	20	45.82	32	45.82	19	45.82	23	45.82	29
45.84	17	45.84	18	45.84	21	45.84	14	45.84	21	45.84	33	45.84	32	45.84	20	45.84	24
45.86	17	45.86	21	45.86	22	45.86	26	45.86	19	45.86	25	45.86	24	45.86	19	45.86	18
45.88	12	45.88	20	45.88	21	45.88	20	45.88	17	45.88	35	45.88	36	45.88	16	45.88	18
45.9	22	45.9	22	45.9	27	45.9	20	45.9	20	45.9	33	45.9	27	45.9	20	45.9	24
45.92	17	45.92	28	45.92	22	45.92	19	45.92	20	45.92	23	45.92	22	45.92	10	45.92	20
45.94	18	45.94	20	45.94	22	45.94	21	45.94	25	45.94	27	45.94	22	45.94	16	45.94	30
45.96	14	45.96	21	45.96	15	45.96	20	45.96	26	45.96	17	45.96	26	45.96	15	45.96	18
45.98	12	45.98	16	45.98	18	45.98	20	45.98	18	45.98	30	45.98	24	45.98	18	45.98	23
46	17	46	19	46	31	46	19	46	25	46	27	46	24	46	14	46	18
46.02	17	46.02	21	46.02	23	46.02	20	46.02	17	46.02	25	46.02	25	46.02	14	46.02	20
46.04	11	46.04	17	46.04	17	46.04	17	46.04	20	46.04	31	46.04	23	46.04	23	46.04	19
46.06	16	46.06	26	46.06	19	46.06	24	46.06	27	46.06	27	46.06	29	46.06	19	46.06	18
46.08	15	46.08	17	46.08	14	46.08	20	46.08	17	46.08	27	46.08	24	46.08	20	46.08	18
46.1	19	46.1	24	46.1	27	46.1	19	46.1	17	46.1	21	46.1	16	46.1	17	46.1	28
46.12	15	46.12	21	46.12	20	46.12	27	46.12	18	46.12	34	46.12	23	46.12	21	46.12	15
46.14	15	46.14	18	46.14	23	46.14	14	46.14	19	46.14	31	46.14	22	46.14	16	46.14	13
46.16	11	46.16	25	46.16	21	46.16	22	46.16	15	46.16	33	46.16	35	46.16	23	46.16	24
46.18	15	46.18	32	46.18	13	46.18	15	46.18	20	46.18	24	46.18	30	46.18	19	46.18	30
46.2	17	46.2	29	46.2	21	46.2	16	46.2	18	46.2	23	46.2	22	46.2	21	46.2	23
46.22	17	46.22	14	46.22	15	46.22	17	46.22	16	46.22	36	46.22	24	46.22	23	46.22	28
46.24	16	46.24	19	46.24	20	46.24	14	46.24	12	46.24	27	46.24	31	46.24	15	46.24	18
46.26	17	46.26	30	46.26	28	46.26	21	46.26	17	46.26	32	46.26	15	46.26	20	46.26	31
46.28	11	46.28	20	46.28	19	46.28	16	46.28	16	46.28	30	46.28	29	46.28	20	46.28	24
46.3	21	46.3	24	46.3	17	46.3	17	46.3	19	46.3	38	46.3	25	46.3	12	46.3	18
46.32	17	46.32	18	46.32	15	46.32	15	46.32	18	46.32	26	46.32	20	46.32	21	46.32	17
46.34	15	46.34	21	46.34	30	46.34	19	46.34	15	46.34	23	46.34	34	46.34	17	46.34	22
46.36	17	46.36	15	46.36	20	46.36	21	46.36	10	46.36	20	46.36	21	46.36	15	46.36	17
46.38	11	46.38	23	46.38	20	46.38	17	46.38	16	46.38	26	46.38	29	46.38	21	46.38	16
46.4	15	46.4	25	46.4	30	46.4	14	46.4	14	46.4	30	46.4	24	46.4	20	46.4	10
46.42	13	46.42	19	46.42	31	46.42	15	46.42	23	46.42	24	46.42	24	46.42	18	46.42	14
46.44	17	46.44	22	46.44	20	46.44	16	46.44	14	46.44	26	46.44	23	46.44	14	46.44	17
46.46	14	46.46	13	46.46	16	46.46	13	46.46	13	46.46	47	46.46	33	46.46	17	46.46	21
46.48	15	46.48	16	46.48	34	46.48	17	46.48	11	46.48	27	46.48	21	46.48	15	46.48	26
46.5	15	46.5	7	46.5	32	46.5	16	46.5	21	46.5	15	46.5	20	46.5	26	46.5	15
46.52	13	46.52	24	46.52	27	46.52	15	46.52	24	46.52	33	46.52	28	46.52	16	46.52	20
46.54	19	46.54	17	46.54	20	46.54	16	46.54	11	46.54	16	46.54	25	46.54	8	46.54	18
46.56	11	46.56	17	46.56	21	46.56	15	46.56	20	46.56	24	46.56	22	46.56	21	46.56	15
46.58	11	46.58	21	46.58	22	46.58	19	46.58	17	46.58	21	46.58	22	46.58	13	46.58	25
46.6	14	46.6	19	46.6	22	46.6	18	46.6	12	46.6	25	46.6	34	46.6	17	46.6	25
46.62	13	46.62	14	46.62	12	46.62	12	46.62	18	46.62	23	46.62	33	46.62	26	46.62	22
46.64	12	46.64	18	46.64	23	46.64	19	46.64	18	46.64	22	46.64	37	46.64	15	46.64	20
46.66	11	46.66	18	46.66	24	46.66	20	46.66	20	46.66	33	46.66	43	46.66	21	46.66	24
46.68	16	46.68	17	46.68	23	46.68	26	46.68	18	46.68	22	46.68	33	46.68	18	46.68	12
46.7	18	46.7	37	46.7	15	46.7	21	46.7	14	46.7	19	46.7	35	46.7	13	46.7	21
46.72	11	46.72	13	46.72	15	46.72	19	46.72	16	46.72	26	46.72	30	46.72	13	46.72	17
46.74	15	46.74	22	46.74	30	46.74	28	46.74	20	46.74	27	46.74	30	46.74	18	46.74	25
46.76	10	46.76	14	46.76	25	46.76	26	46.76	12	46.76	33	46.76	28	46.76	21	46.76	13
46.78	6	46.78	24	46.78	15	46.78	36	46.78	17	46.78	25	46.78	23	46.78	17	46.78	23
46.8	13	46.8	17	46.8	22	46.8	39	46.8	16	46.8	27	46.8	27	46.8	18	46.8	22
46.82	17	46.82	16	46.82	25	46.82	24	46.82	20	46.82	24	46.82	22	46.82	14	46.82	20
46.84	13	46.84	23	46.84	17	46.84	27	46.84	24	46.84	27	46.84	28	46.84	17	46.84	22
46.86	9	46.86	19	46.86	17	46.86	26	46.86	17	46.86	25	46.86	24	46.86	22	46.86	22
46.88	14	46.88	15	46.88	23	46.88	23	46.88	14	46.88	30	46.88	31	46.88	21	46.88	15
46.9	20	46.9	23	46.9	14	46.9	20	46.9	16	46.9	24	46.9	19	46.9	12	46.9	29
46.92	13	46.92	14	46.92	24	46.92	25	46.92	20	46.92	32	46.92	25	46.92	19	46.92	26
46.94	14	46.94	17	46.94	24	46.94	24	46.94	21	46.94	23	46.94	13	46.94	10	46.94	13
46.96	14	46.96	19	46.96	14	46.96	34	46.96	20	46.96	23	46.96	21	46.96	16	46.96	14
46.98	14	46.98	22	46.98	15	46.98	14	46.98	21	46.98	32	46.98	25	46.98	16	46.98	21
47	15	47	18	47	23	47	19	47	16	47	21	47	15	47	10	47	13
47.02	8	47.02	16	47.02	30	47.02	9	47.02	14	47.02	22	47.02	32	47.02	17	47.02	19
47.04	13	47.04	27	47.04	19	47.04	24	47.04	18	47.04	27	47.04	15	47.04	13	47.04	18
47.06	18	47.06	24	47.06	32	47.06	15	47.06	17	47.06	28	47.06	16	47.06	25	47.06	14
47.08	14	47.08	20	47.08	39	47.08	17	47.08	15	47.08	24	47.08	14	47.08	16	47.08	20
47.1	14	47.1	20	47.1	40	47.1	16	47.1	17	47.1	24	47.1	18	47.1	12	47.1	18
47.12	11	47.12	15	47.12	38	47.12	15	47.12	17	47.12	29	47.12	29	47.12	22	47.12	13
47.14	11	47.14	23	47.14	51	47.14	20	47.14	11	47.14	30	47.14	15	47.14	13	47.14	19
47.16	13	47.16	23	47.16	47	47.16	20	47.16	16	47.16	37	47.16	27	47.16	22	47.16	22
47.18	14	47.18	26	47.18	55	47.18	21	47.18	18	47.18	21	47.18	25	47.18	15	47.18	18
47.2	13	47.2	19	47.2	77	47.2	21	47.2	7	47.2	25	47.2	29	47.2	17	47.2	12
47.22	16	47.22	17	47.22	55	47.22	15	47.22	16	47.22	26	47.22	26	47.22	16	47.22	16
47.24	15	47.24	15	47.24	46	47.24	9	47.24	15	47.24	31	47.24	23	47.24	21	47.24	15
47.26	9	47.26	18	47.26	49	47.26	14	47.26	13	47.26	29	47.26	16	47.26	19	47.26	21
47.28	12	47.28	23	47.28	49	47.28	20	47.28	12	47.28	30	47.28	22	47.28	17	47.28	16
47.3	11	47.3	13	47.3	48	47.3	17	47.3	14	47.3	26	47.3	25	47.3	21	47.3	16
47.32	14	47.32	18	47.32	53	47.32	20	47.32	20	47.32	33	47.32	31	47.32	15	47.32	18
47.34	15	47.34	17	47.34	39	47.34	14	47.34	13	47.34	27	47.34	22	47.34	20	47.34	17
47.36	17	47.36	24	47.36	26	47.36	13	47.36	24	47.36	18	47.36	29	47.36	26	47.36	17
47.38	10	47.38	14	47.38	29	47.38	14	47.38	11	47.38	24	47.38	23	47.38	23	47.38	14
47.4	15	47.4	35	47.4	27	47.4	16	47.4	7	47.4	21	47.4	22	47.4	24	47.4	11
47.42	16	47.42	30	47.42	21	47.42	12	47.42	12	47.42	32	47.42	21	47.42	26	47.42	10
47.44	11	47.44	32	47.44	22	47.44	12	47.44	15	47.44	31	47.44	32	47.44	19	47.44	17
47.46	10	47.46	26	47.46	19	47.46	18	47.46	11	47.46	21	47.46	24	47.46	20	47.46	14
47.48	12	47.48	40	47.48	27	47.48	20	47.48	9	47.48	31	47.48	16	47.48	23	47.48	18
47.5	12	47.5	37	47.5	14	47.5	14	47.5	14	47.5	29	47.5	23	47.5	18	47.5	11
47.52	12	47.52	35	47.52	26	47.52	17	47.52	10	47.52	23	47.52	20	47.52	17	47.52	19
47.54	14	47.54	55	47.54	15	47.54	13	47.54	13	47.54	31	47.54	19	47.54	12	47.54	15
47.56	10	47.56	76	47.56	18	47.56	7	47.56	23	47.56	24	47.56	19	47.56	16	47.56	13
47.58	9	47.58	114	47.58	19	47.58	14	47.58	10	47.58	22	47.58	31	47.58	19	47.58	15
47.6	9	47.6	118	47.6	12	47.6	16	47.6	16	47.6	24	47.6	22	47.6	23	47.6	20
47.62	15	47.62	121	47.62	19	47.62	16	47.62	20	47.62	22	47.62	20	47.62	12	47.62	20
47.64	12	47.64	109	47.64	16	47.64	17	47.64	27	47.64	24	47.64	14	47.64	27	47.64	16
47.66	10	47.66	86	47.66	25	47.66	14	47.66	18	47.66	28	47.66	20	47.66	46	47.66	17
47.68	6	47.68	84	47.68	24	47.68	10	47.68	11	47.68	25	47.68	24	47.68	28	47.68	12
47.7	16	47.7	60	47.7	15	47.7	12	47.7	18	47.7	24	47.7	25	47.7	35	47.7	22
47.72	18	47.72	75	47.72	15	47.72	15	47.72	17	47.72	29	47.72	26	47.72	24	47.72	11
47.74	12	47.74	78	47.74	12	47.74	18	47.74	20	47.74	22	47.74	31	47.74	17	47.74	15
47.76	6	47.76	79	47.76	23	47.76	14	47.76	20	47.76	28	47.76	13	47.76	20	47.76	13
47.78	16	47.78	39	47.78	18	47.78	8	47.78	8	47.78	30	47.78	20	47.78	22	47.78	22
47.8	12	47.8	46	47.8	18	47.8	13	47.8	19	47.8	31	47.8	29	47.8	14	47.8	22
47.82	16	47.82	40	47.82	15	47.82	20	47.82	8	47.82	21	47.82	22	47.82	24	47.82	16
47.84	12	47.84	28	47.84	24	47.84	14	47.84	17	47.84	25	47.84	28	47.84	22	47.84	27
47.86	8	47.86	23	47.86	13	47.86	14	47.86	15	47.86	21	47.86	28	47.86	23	47.86	19
47.88	13	47.88	25	47.88	25	47.88	10	47.88	15	47.88	28	47.88	20	47.88	27	47.88	18
47.9	15	47.9	23	47.9	26	47.9	14	47.9	13	47.9	19	47.9	20	47.9	16	47.9	14
47.92	10	47.92	21	47.92	17	47.92	13	47.92	22	47.92	24	47.92	25	47.92	22	47.92	16
47.94	9	47.94	12	47.94	25	47.94	15	47.94	11	47.94	20	47.94	16	47.94	14	47.94	12
47.96	9	47.96	18	47.96	15	47.96	22	47.96	19	47.96	23	47.96	25	47.96	16	47.96	23
47.98	15	47.98	22	47.98	9	47.98	12	47.98	15	47.98	26	47.98	21	47.98	15	47.98	17
48	15	48	20	48	10	48	13	48	13	48	21	48	28	48	17	48	18
48.02	15	48.02	21	48.02	14	48.02	16	48.02	26	48.02	23	48.02	24	48.02	16	48.02	16
48.04	11	48.04	13	48.04	16	48.04	17	48.04	8	48.04	14	48.04	24	48.04	10	48.04	12
48.06	11	48.06	14	48.06	20	48.06	12	48.06	17	48.06	15	48.06	22	48.06	18	48.06	13
48.08	10	48.08	9	48.08	14	48.08	9	48.08	13	48.08	16	48.08	20	48.08	14	48.08	16
48.1	14	48.1	24	48.1	19	48.1	18	48.1	18	48.1	19	48.1	21	48.1	17	48.1	19
48.12	5	48.12	19	48.12	15	48.12	14	48.12	14	48.12	23	48.12	25	48.12	12	48.12	13
48.14	9	48.14	17	48.14	23	48.14	14	48.14	10	48.14	30	48.14	11	48.14	13	48.14	15
48.16	10	48.16	17	48.16	26	48.16	10	48.16	19	48.16	21	48.16	24	48.16	17	48.16	10
48.18	13	48.18	21	48.18	14	48.18	15	48.18	20	48.18	13	48.18	26	48.18	24	48.18	8
48.2	12	48.2	16	48.2	10	48.2	19	48.2	10	48.2	10	48.2	23	48.2	15	48.2	14
48.22	10	48.22	18	48.22	19	48.22	15	48.22	15	48.22	22	48.22	28	48.22	13	48.22	19
48.24	11	48.24	17	48.24	19	48.24	12	48.24	23	48.24	21	48.24	27	48.24	19	48.24	14
48.26	8	48.26	19	48.26	14	48.26	15	48.26	16	48.26	22	48.26	25	48.26	10	48.26	18
48.28	15	48.28	13	48.28	19	48.28	15	48.28	14	48.28	33	48.28	19	48.28	20	48.28	14
48.3	15	48.3	22	48.3	18	48.3	18	48.3	10	48.3	18	48.3	23	48.3	20	48.3	11
48.32	15	48.32	19	48.32	11	48.32	10	48.32	16	48.32	23	48.32	23	48.32	11	48.32	15
48.34	11	48.34	17	48.34	15	48.34	13	48.34	15	48.34	17	48.34	25	48.34	16	48.34	18
48.36	8	48.36	20	48.36	14	48.36	14	48.36	8	48.36	25	48.36	20	48.36	13	48.36	7
48.38	6	48.38	20	48.38	19	48.38	21	48.38	11	48.38	19	48.38	20	48.38	16	48.38	24
48.4	9	48.4	9	48.4	10	48.4	14	48.4	16	48.4	13	48.4	15	48.4	17	48.4	18
48.42	9	48.42	8	48.42	20	48.42	16	48.42	12	48.42	15	48.42	13	48.42	11	48.42	14
48.44	16	48.44	19	48.44	16	48.44	10	48.44	13	48.44	25	48.44	22	48.44	11	48.44	12
48.46	18	48.46	24	48.46	14	48.46	16	48.46	15	48.46	25	48.46	18	48.46	16	48.46	19
48.48	9	48.48	20	48.48	16	48.48	8	48.48	16	48.48	23	48.48	19	48.48	11	48.48	20
48.5	22	48.5	13	48.5	12	48.5	11	48.5	20	48.5	23	48.5	15	48.5	14	48.5	18
48.52	10	48.52	13	48.52	13	48.52	14	48.52	12	48.52	17	48.52	17	48.52	14	48.52	17
48.54	12	48.54	11	48.54	19	48.54	17	48.54	15	48.54	15	48.54	24	48.54	10	48.54	16
48.56	10	48.56	18	48.56	17	48.56	11	48.56	8	48.56	18	48.56	22	48.56	16	48.56	11
48.58	12	48.58	16	48.58	18	48.58	13	48.58	22	48.58	25	48.58	12	48.58	13	48.58	11
48.6	17	48.6	10	48.6	22	48.6	12	48.6	14	48.6	17	48.6	19	48.6	17	48.6	14
48.62	14	48.62	23	48.62	17	48.62	9	48.62	19	48.62	21	48.62	22	48.62	16	48.62	23
48.64	14	48.64	21	48.64	14	48.64	11	48.64	9	48.64	28	48.64	21	48.64	12	48.64	17
48.66	8	48.66	22	48.66	25	48.66	11	48.66	15	48.66	21	48.66	20	48.66	12	48.66	7
48.68	20	48.68	25	48.68	17	48.68	11	48.68	16	48.68	33	48.68	18	48.68	9	48.68	20
48.7	7	48.7	23	48.7	17	48.7	11	48.7	16	48.7	39	48.7	24	48.7	12	48.7	13
48.72	9	48.72	30	48.72	14	48.72	15	48.72	20	48.72	22	48.72	25	48.72	20	48.72	22
48.74	6	48.74	18	48.74	16	48.74	15	48.74	9	48.74	20	48.74	27	48.74	10	48.74	19
48.76	12	48.76	26	48.76	16	48.76	10	48.76	16	48.76	25	48.76	31	48.76	10	48.76	15
48.78	10	48.78	31	48.78	16	48.78	15	48.78	13	48.78	19	48.78	32	48.78	15	48.78	17
48.8	14	48.8	26	48.8	14	48.8	13	48.8	17	48.8	23	48.8	18	48.8	17	48.8	11
48.82	12	48.82	38	48.82	17	48.82	16	48.82	14	48.82	22	48.82	22	48.82	18	48.82	16
48.84	12	48.84	52	48.84	23	48.84	13	48.84	14	48.84	22	48.84	30	48.84	9	48.84	19
48.86	8	48.86	42	48.86	21	48.86	13	48.86	16	48.86	21	48.86	21	48.86	14	48.86	11
48.88	15	48.88	49	48.88	19	48.88	17	48.88	15	48.88	32	48.88	18	48.88	14	48.88	8
48.9	11	48.9	49	48.9	19	48.9	17	48.9	14	48.9	27	48.9	22	48.9	9	48.9	16
48.92	19	48.92	52	48.92	14	48.92	14	48.92	5	48.92	20	48.92	22	48.92	16	48.92	12
48.94	9	48.94	48	48.94	21	48.94	21	48.94	14	48.94	30	48.94	14	48.94	19	48.94	14
48.96	9	48.96	32	48.96	11	48.96	5	48.96	11	48.96	30	48.96	17	48.96	11	48.96	21
48.98	8	48.98	37	48.98	8	48.98	15	48.98	17	48.98	27	48.98	12	48.98	14	48.98	13
49	9	49	40	49	17	49	12	49	20	49	26	49	20	49	18	49	9
49.02	12	49.02	41	49.02	10	49.02	16	49.02	16	49.02	23	49.02	15	49.02	15	49.02	14
49.04	16	49.04	28	49.04	15	49.04	12	49.04	15	49.04	24	49.04	20	49.04	7	49.04	13
49.06	17	49.06	24	49.06	21	49.06	15	49.06	21	49.06	21	49.06	20	49.06	23	49.06	18
49.08	9	49.08	21	49.08	16	49.08	10	49.08	8	49.08	23	49.08	9	49.08	17	49.08	28
49.1	9	49.1	17	49.1	16	49.1	17	49.1	10	49.1	23	49.1	13	49.1	16	49.1	19
49.12	11	49.12	19	49.12	14	49.12	15	49.12	14	49.12	24	49.12	14	49.12	13	49.12	13
49.14	14	49.14	13	49.14	7	49.14	13	49.14	14	49.14	10	49.14	17	49.14	16	49.14	18
49.16	15	49.16	17	49.16	17	49.16	19	49.16	19	49.16	22	49.16	20	49.16	21	49.16	23
49.18	7	49.18	11	49.18	14	49.18	10	49.18	18	49.18	25	49.18	11	49.18	17	49.18	21
49.2	13	49.2	17	49.2	10	49.2	9	49.2	7	49.2	24	49.2	15	49.2	14	49.2	17
49.22	14	49.22	13	49.22	17	49.22	14	49.22	20	49.22	20	49.22	18	49.22	12	49.22	18
49.24	13	49.24	17	49.24	16	49.24	9	49.24	11	49.24	20	49.24	16	49.24	26	49.24	12
49.26	17	49.26	22	49.26	10	49.26	9	49.26	14	49.26	22	49.26	18	49.26	12	49.26	16
49.28	16	49.28	8	49.28	12	49.28	12	49.28	11	49.28	17	49.28	20	49.28	16	49.28	27
49.3	10	49.3	17	49.3	17	49.3	16	49.3	18	49.3	17	49.3	27	49.3	11	49.3	19
49.32	11	49.32	16	49.32	12	49.32	6	49.32	16	49.32	18	49.32	19	49.32	14	49.32	18
49.34	9	49.34	10	49.34	13	49.34	13	49.34	13	49.34	27	49.34	18	49.34	23	49.34	10
49.36	13	49.36	9	49.36	13	49.36	21	49.36	14	49.36	26	49.36	17	49.36	17	49.36	19
49.38	10	49.38	13	49.38	17	49.38	10	49.38	12	49.38	21	49.38	20	49.38	11	49.38	27
49.4	6	49.4	15	49.4	18	49.4	20	49.4	14	49.4	29	49.4	21	49.4	9	49.4	14
49.42	16	49.42	17	49.42	26	49.42	15	49.42	15	49.42	27	49.42	13	49.42	7	49.42	18
49.44	13	49.44	22	49.44	21	49.44	9	49.44	12	49.44	35	49.44	17	49.44	15	49.44	10
49.46	8	49.46	13	49.46	13	49.46	16	49.46	11	49.46	23	49.46	14	49.46	16	49.46	15
49.48	11	49.48	22	49.48	11	49.48	14	49.48	11	49.48	27	49.48	20	49.48	7	49.48	15
49.5	9	49.5	19	49.5	21	49.5	12	49.5	15	49.5	26	49.5	16	49.5	7	49.5	20
49.52	10	49.52	13	49.52	15	49.52	13	49.52	14	49.52	20	49.52	19	49.52	13	49.52	17
49.54	11	49.54	9	49.54	19	49.54	18	49.54	11	49.54	24	49.54	19	49.54	10	49.54	17
49.56	7	49.56	13	49.56	15	49.56	12	49.56	14	49.56	19	49.56	14	49.56	15	49.56	17
49.58	5	49.58	14	49.58	14	49.58	11	49.58	13	49.58	28	49.58	23	49.58	12	49.58	8
49.6	15	49.6	22	49.6	26	49.6	21	49.6	16	49.6	15	49.6	18	49.6	8	49.6	16
49.62	10	49.62	28	49.62	11	49.62	8	49.62	16	49.62	30	49.62	27	49.62	17	49.62	14
49.64	7	49.64	21	49.64	23	49.64	10	49.64	9	49.64	23	49.64	25	49.64	15	49.64	9
49.66	8	49.66	17	49.66	23	49.66	12	49.66	10	49.66	22	49.66	25	49.66	5	49.66	12
49.68	10	49.68	18	49.68	22	49.68	9	49.68	10	49.68	22	49.68	16	49.68	15	49.68	12
49.7	12	49.7	12	49.7	23	49.7	19	49.7	11	49.7	23	49.7	16	49.7	13	49.7	11
49.72	15	49.72	13	49.72	11	49.72	19	49.72	12	49.72	20	49.72	22	49.72	12	49.72	12
49.74	15	49.74	11	49.74	20	49.74	12	49.74	12	49.74	16	49.74	21	49.74	11	49.74	20
49.76	9	49.76	14	49.76	19	49.76	14	49.76	12	49.76	14	49.76	18	49.76	10	49.76	6
49.78	12	49.78	12	49.78	13	49.78	10	49.78	11	49.78	24	49.78	15	49.78	11	49.78	22
49.8	13	49.8	5	49.8	15	49.8	9	49.8	15	49.8	26	49.8	23	49.8	11	49.8	18
49.82	12	49.82	17	49.82	19	49.82	9	49.82	15	49.82	19	49.82	22	49.82	12	49.82	12
49.84	13	49.84	11	49.84	17	49.84	13	49.84	18	49.84	23	49.84	20	49.84	16	49.84	19
49.86	16	49.86	19	49.86	13	49.86	4	49.86	15	49.86	21	49.86	19	49.86	23	49.86	13
49.88	13	49.88	12	49.88	17	49.88	11	49.88	12	49.88	26	49.88	25	49.88	14	49.88	10
49.9	10	49.9	9	49.9	16	49.9	7	49.9	16	49.9	26	49.9	13	49.9	13	49.9	20
49.92	18	49.92	14	49.92	13	49.92	13	49.92	18	49.92	17	49.92	21	49.92	13	49.92	8
[truncated: 2,004 more rows]
