# Supplementary material for: Alloying design of biodegradable zinc as promising bone implants for load-bearing applications
Source: Nat Commun. 2020 Jan 21;11:401. doi: 10.1038/s41467-019-14153-7 (PMC6972918; doi:10.1038/s41467-019-14153-7)
Supplement: Supplementary file 3 — Source Data [file 41467_2019_14153_MOESM3_ESM.zip › Source Data/Source Data Fig. 2.xlsx]

## Sheet: Sheet1
Fig. 2a Tensile test of pure Zn and binary Zn alloys					Fig. 2b Compression test of pure Zn and binary Zn alloys						Fig. 2c Microhardness of pure Zn and binary Zn alloys
	YS (Mpa)	UTS (Mpa)	Elongation (%)			CYS (Mpa)	UCS (Mpa)				Microhardness (HV)					avi	std
Zn	127.532	165.171	41.267		Zn	92.187	288.753				Zn	43.8	43.3	44.5	44.5	44.025	0.585235
	129.416	173.812	39.133			100.938	284.33				Zn.1Sr	42.5	45.7	44.5	45.7	44.6	1.50997
	121.116	161.397	37.267			104.91	271.062				Zn.4Sr	47.7	44	44.2	42.4	44.575	2.23364
avi	126.021	166.793	39.2223		avi	99.345	281.382				Zn.8Sr	51.5	46.3	48	50.6	49.1	2.38467
std	4.35133	6.36463	2.0015		std	6.50937	9.20665				Zn-0.1Ca	45.5	44.7	45	48.4	45.9	1.69902
											Zn-0.4Ca	46.2	43.5	47.8	42.8	45.075	2.33435
Zn-0.1Sr	92.291	137.04	30.733		Zn-0.4Ag	113	160.54				Zn-0.8Ca	45.5	42.5	49.7	44.2	45.475	3.07287
	86.987	144.522	37.067			81.34	169.522				Zn-0.1Fe	42.2	41.2	40.8	39.2	40.85	1.24766
	92.586	137.834	34.4			79.2	172.179				Zn-0.4Fe	44.4	44.6	41.5	43.8	43.575	1.42449
avi	90.6213	139.799	34.0667		avi	91.18	167.414				Zn-0.8Fe	49.3	54.4	60.2	50.2	53.525	4.97418
std	3.15088	4.10965	3.18013		std	18.9269	6.09939				Zn-0.1Mn	53.7	54.9	54.7	55.1	54.6	0.621825
											Zn-0.4Mn	59.4	54.6	55.6	61.6	57.8	3.27007
Zn-0.4Sr	107.868	159.042	18.133		Zn-0.8Ag	64.18	173.121				Zn-0.8Mn	48.9	52.7	51	50.2	50.7	1.58955
	108.321	156.897	21.6			96.51	183.728				Zn-0.4Ag	56	47.6	52.5	49.7	51.45	3.63731
	108.655	151.321	20.667			96.85	184.671				Zn-0.8Ag	59.3	59	59	56.9	58.55	1.10905
avi	108.281	155.753	20.1333		avi	85.8467	180.507				Zn-2Ag	54.6	56.7	54.6	55.4	55.325	0.991211
std	0.394997	3.98574	1.79405		std	18.7647	6.41339				Zn-0.4Cu	59.5	59.4	58.3	57.7	58.725	0.873212
											Zn-0.8Cu	70.6	65.6	72.9	67	69.025	3.33304
Zn-0.8Sr	106.602	154.592	27		Zn-2Ag	178.66	233.357				Zn-2Cu	76.4	76.4	74.2	76.1	75.775	1.05948
	105.265	150.807	32.667			144.84	236.636				Zn-0.1Mg	70.9	73.5	70.1	68.2	70.675	2.19754
	109.657	153.636	30.6			121.42	205.002				Zn-0.4Mg	81.4	86.2	79.8	79.6	81.75	3.07409
avi	107.175	153.012	30.089		avi	148.307	224.999				Zn-0.8Mg	91.5	98.7	100	95.5	96.425	3.78891
std	2.25131	1.96839	2.86785		std	28.777	17.3948				Zn-0.1Li	105	105	107	115	108	4.76095
											Zn-0.4Li	162	160	161	171	163.5	5.06623
Zn-0.1Fe	108.868	149.672	40.333		Zn-0.1Sr	88.19	255.15				Zn-0.8Li	212	217	217	220	216.5	3.31662
	108.762	148.698	39.6			88.93	248.81
	109.44	150.249	45.6			95.85	257.47
avi	109.023	149.54	41.8443		avi	90.99	253.81
std	0.364715	0.784033	3.27309		std	4.22512	4.48281
Zn-0.4Fe	123.546	158.46	48.733		Zn-0.4Sr	99.2	298.53
	123.779	160.822	48.933			105.66	290.59
	124.893	161.766	44.2			93.33	297.21
avi	124.073	160.349	47.2887		avi	99.3967	295.443
std	0.719918	1.70323	2.67673		std	6.16735	4.25461
Zn-0.8Fe	128.439	167.649	27.8		Zn-0.8Sr	109.49	305.88
	127.282	166.324	28.333			105.9	312.5
	127.382	163.94	28.333			98.29	299.68
avi	127.701	165.971	28.1553		avi	107.695	309.19
std	0.64108	1.87972	0.307728		std	5.71898	6.41115
Zn-0.1Ca	130.023	175.198	37		Zn-0.1Fe	99.26	279.265
	129.294	168.821	37.533			90.35	272.65
	128.487	167.799	38.6			96.25	283.82
avi	129.268	170.606	37.711		avi	95.2867	278.578
std	0.76833	4.00975	0.814717		std	4.53244	5.61657
Zn-0.4Ca	116.364	160.398	26.667		Zn-0.4Fe	121.13	276.47
	117.384	169.346	29.133			113	271.38
	116.156	173.246	23.333			113.96	265.19
avi	116.635	167.663	26.3777		avi	116.03	271.013
std	0.657222	6.58701	2.9108		std	4.44274	5.64893
Zn-0.8Ca	129.883	175.456	30.267		Zn-0.8Fe	111.8	297.57
	131.241	180.92	27.2			105.94	297.57
	126.47	164.285	26.4			124.96	313.75
avi	129.198	173.554	27.9557		avi	114.233	302.963
std	2.45816	8.47895	2.04125		std	9.74068	9.34153
Zn-0.1Mn	132.21	176.774	40		Zn-0.1Ca	122.183	294.205
	134.617	171.575	43.333			123.601	290.166
	132.182	186.962	35.667			122.632	291.662
avi	133.003	178.437	39.6667		avi	122.805	292.011
std	1.39784	7.82706	3.84386		std	0.725021	2.04207
Zn-0.4Mn	153.328	210.145	40.933		Zn-0.4Ca	107.927	269.152
	167.72	220.722	43.667			103.594	271.217
	166.737	213.989	45.933			109.713	270.285
avi	162.595	214.952	43.511		avi	107.078	270.218
std	8.04049	5.35411	2.50365		std	3.14637	1.03383
Zn-0.8Mn	166.175	202.942	82.067		Zn-0.8Ca	121.856	312.295
	154.844	181.562	86.6			108.221	301.511
	156.761	188.734	83.2			102.472	308.658
avi	159.26	191.08	83.9557		avi	110.849	307.488
std	6.06479	10.8811	2.35909		std	9.95561	5.48632
Zn-0.4Ag	128.085	165.586	38.4		Zn-0.1Mn	117.746	390.34
	128.214	169.96	40.333			138.904	380.511
	127.918	172.214	35.533			130.767	390.34
avi	128.072	169.253	38.0887		avi	129.139	387.064
std	0.148406	3.37021	2.4151		std	10.6725	5.67478
Zn-0.8Ag	137.207	184.229	59.2		Zn-0.4Mn	131.544	445.1
	134.962	184.966	50.6			143.741	450.014
	136.902	189.902	64.867			134.441	435.271
avi	136.357	186.366	58.2223		avi	136.575	443.462
std	1.21769	3.08471	7.18357		std	6.37246	7.5068
Zn-2Ag	190.515	233.419	30.6		Zn-0.8Mn	148.108	395.354
	188.069	236.637	37			138.831	400.168
	186.654	232.035	41.467			138.573	369
avi	188.413	234.03	36.3557		avi	141.837	388.174
std	1.95331	2.36109	5.46208		std	5.43209	16.7787
Zn-0.4Cu	149.815	199.225	37.667		Zn-0.4Cu	137.97	461.76
	153.51	197.023	38.6			133.48	450.6
	151.891	201.421	44.533			135.72	461.88
avi	151.739	199.223	40.2667		avi	135.723	458.08
std	1.8522	2.19923	3.72409		std	2.245	6.47815
Zn-0.8Cu	186.113	238.828	25.333		Zn-0.8Cu	162.4	497.79
	184.982	232.537	35.333			156.63	490.18
	184.352	238.841	38			163.1	502.76
avi	185.149	236.735	32.8887		avi	160.71	496.91
std	0.892299	3.63558	6.6779		std	3.55068	6.336
Zn-2Cu	226.592	281.786	36.667		Zn-2Cu	231.84	541.18
	223.821	270.117	41.2			227	532.24
	228.717	259.275	44.067			226.21	517.03
avi	226.377	270.393	40.6447		avi	228.35	530.15
std	2.45509	11.258	3.73113		std	3.04813	12.2099
Zn-0.1Mg	213.816	270.364	12.267		Zn-0.1Mg	203.72	533.82
	213.472	286.09	9.667			182.23	548.53
	215.586	277.495	9.667			196.31	526.47
avi	214.291	277.983	10.5337		avi	194.087	536.273
std	1.13433	7.87459	1.50111		std	10.9162	11.2328
Zn-0.4Mg	300.281	378.056	17.533		Zn-0.4Mg	302.45	627.94
	285.067	341.152	14			283.77	623.53
	292.544	345.474	14.133			257.94	575.81
avi	292.631	354.894	15.222		avi	281.387	609.093
std	7.60737	20.175	2.00249		std	22.3505	28.9084
Zn-0.8Mg	296.82	385.58	11.8		Zn-0.8Mg	326.53	671.25
	307.8	385.334	8.8			306.73	607.35
	296.588	388.843	7.6			284.4	623.53
avi	300.403	386.586	9.4		avi	305.887	634.043
std	6.40733	1.95861	2.16333		std	21.0777	33.222
Zn-0.1Li	352.289	437.267	29.333		Zn-0.1Li	252.744	717.746
	342.46	431.041	21.2			340	827.717
	346.391	425.491	33.333			336.335	817.888
avi	347.047	431.266	27.9553		avi	309.693	787.784
std	4.94719	5.89127	6.18271		std	49.3533	60.8532
Zn-0.4Li	373.884	522.477	4.733		Zn-0.4Li	462.744	832.631
	401.378	519.264	7.6			456.673	852.289
	390.564	519.347	4.2			396.476	704.173
avi	388.609	520.363	5.511		avi	438.631	796.364
std	13.8509	1.83119	1.82865		std	36.6333	80.4428
					Zn-0.8Li	385.425	978.293
						483.07	1122.58
						501.966	974.622
					avi	456.82	1025.16
					std	62.5479	84.3827
