# Supplementary material for: Alloying design of biodegradable zinc as promising bone implants for load-bearing applications
Source: Nat Commun. 2020 Jan 21;11:401. doi: 10.1038/s41467-019-14153-7 (PMC6972918; doi:10.1038/s41467-019-14153-7)
Supplement: Supplementary file 3 — Source Data [file 41467_2019_14153_MOESM3_ESM.zip › Source Data/Source Data Fig. 3.xlsx]

## Sheet: Sheet1
Fig. 3b Corrosion rates of pure Zn and binary Zn alloys calculated on weight loss								(mm year-1)
Zn	Zn-0.1Mg	Zn-0.4Mg	Zn-0.8Mg	Zn-0.1Ca	Zn-0.4Ca	Zn-0.8Ca	Zn-0.1Sr	Zn-0.4Sr	Zn-0.8Sr	Zn-0.1Li	Zn-0.4Li	Zn-0.8Li	Zn-0.1Mn	Zn-0.4Mn	Zn-0.8Mn	Zn-0.1Fe	Zn-0.4Fe	Zn-0.8Fe	Zn-0.4Cu	Zn-0.8Cu	Zn-2Cu	Zn-0.4Ag	Zn-0.8Ag	Zn-2Ag
0.0179357	0.0280245	0.0168147	0.0325084	0.0168147	0.0179357	0.0302665	0.0235406	0.0156937	0.0224196	0.0336294	0.0168147	0.0190567	0.0358714	0.0134518	0.0257825	0.0190567	0.0179357	0.0246616	0.0134518	0.0190567	0.0280245	0.0291455	0.0212986	0.0179357
0.0123308	0.0179357	0.0302665	0.0224196	0.0190567	0.0212986	0.0201776	0.0179357	0.0212986	0.0212986	0.0235406	0.0224196	0.0280245	0.0145727	0.0212986	0.0168147	0.0201776	0.0134518	0.0179357	0.0190567	0.0168147	0.0302665	0.0280245	0.0112098	0.0145727
0.0123308	0.0145727	0.0212986	0.0291455	0.0212986	0.0179357	0.0168147	0.0134518	0.0212986	0.0168147	0.0269035	0.0190567	0.0280245	0.0302665	0.0100888	0.0224196	0.0156937	0.0190567	0.0291455	0.0235406	0.0257825	0.0302665	0.0224196	0.0156937	0.0212986
0.01681	0.0246616	0.0257825	0.0280245	0.0190567	0.0201776	0.0212986	0.0123308	0.0112098	0.0201776	0.0246616	0.0269035	0.0246616	0.0224196	0.0123308	0.0156937	0.0201776	0.0134518	0.0201776	0.0123308	0.0269035	0.0269035	0.0280245	0.0212986	0.0212986
0.01345	0.0269035	0.0325084	0.0212986	0.0179357	0.0280245	0.0201776	0.0112098	0.0123308	0.0201776	0.0212986	0.0100888	0.0235406	0.0280245	0.0246616	0.0190567	0.0190567	0.0156937	0.0201776	0.0145727	0.0302665	0.0313874	0.0246616	0.0235406	0.00784686
Fig. 3c Corrosion current density verses corrosion potential based on results of electrochemical test
	OCP(v)	icorr(uA cm-2)	Ecorr(v)	Corrsion rate(mm year-1)			OCP(v)	icorr(uA cm-2)	Ecorr(v)	Corrsion rate(mm year-1)			OCP(v)	icorr(uA cm-2)	Ecorr(v)	Corrsion rate(mm year-1)
Zn	-0.957	9.031	-0.999	0.269		Zn-0.1Ca	-1.052	17.047	-1.181	0.508		Zn-0.1Mn	-0.969	5.105	-0.992	0.152
	-0.979	9.252	-0.994	0.275			-1.053	12.611	-1.211	0.375			-0.975	5.622	-0.896	0.167
	-0.964	7.286	-0.991	0.217			-1.058	23.854	-1.163	0.71			-0.971	5.396	-0.964	0.161
avi	-0.966667	8.523	-0.994667	0.253667		avi	-1.05433	17.8373	-1.185	0.531		avi	-0.971667	5.37433	-0.950667	0.16
std	0.0112398	1.07696	0.00404145	0.0318957		std	0.00321455	5.66301	0.0242487	0.16868		std	0.00305505	0.25918	0.0493694	0.00754983
Zn-0.1Li	-0.986	17.031	-1.04	0.507		Zn-0.4Ca	-1.006	6.281	-0.979	0.187		Zn-0.4Mn	-0.965	4.973	-0.948	0.074
	-1.057	13.181	-1.046	0.392			-1.011	9.441	-0.989	0.281			-1.004	6.017	-0.994	0.179
	-0.958	15.364	-1.041	0.457			-0.98	6.662	-0.982	0.198			-0.981	10.671	-0.942	0.318
	-0.959	15.885	-1.025	0.473		avi	-0.999	7.46133	-0.983333	0.222		avi	-0.983333	7.22033	-0.961333	0.190333
avi	-0.99	15.3652	-1.038	0.45725		std	0.0166433	1.72499	0.0051316	0.0513907		std	0.0196044	3.03361	0.0284488	0.122394
std	0.0465116	1.61409	0.00905539	0.0482381
						Zn-0.8Ca	-1.05	8.396	-1.19	0.25		Zn-0.8Mn	-0.977	6.413	-0.985	0.095
Zn-0.4Li	-0.954	8.191	-1.002	0.244			-1.062	8.557	-1.21	0.255			-0.974	7.881	-0.991	0.117
	-0.955	9.004	-1.007	0.268			-1.073	14.514	-1.207	0.432			-0.977	7.436	-0.976	0.111
	-1.086	15.234	-1.056	0.454		avi	-1.06167	10.489	-1.20233	0.312333		avi	-0.976	7.24333	-0.984	0.107667
	-1.023	14.532	-1.042	0.433		std	0.00848528	0.113844	0.0141421	0.00353553		std	0.00173205	0.752726	0.00754983	0.0113725
	-1.039	9.733	-1.02	0.29
avi	-1.0114	11.3388	-1.0254	0.3378		Zn-0.4Ag	-0.964	32.004	-1.099	0.953		Zn-0.1Mg	-0.977	12.543	-1.119	0.373
std	0.0568709	3.29043	0.0230608	0.0981336			-0.96	40.648	-1.09	1.21			-0.973	19.697	-1.114	0.586
							-0.961	34.224	-0.951	1.019			-1.012	13.214	-1.117	0.393
Zn-0.8Li	-0.979	30.194	-1.115	0.899		avi	-0.961667	35.6253	-1.04667	1.06067			-0.965	18.707	-0.996	0.278
	-1.009	28.895	-1.12	0.86		std	0.00208167	4.48915	0.0829719	0.13347		avi	-0.98175	16.0403	-1.0865	0.4075
	-0.981	28.197	-1.104	0.839								std	0.0207746	3.68338	0.0603683	0.129142
	-0.973	34.341	-1.11	1.023		Zn-0.8Ag	-0.958	49.855	-1.096	1.484
avi	-0.9855	30.4068	-1.11225	0.90525			-0.956	46.589	-1.09	1.387		Zn-0.4Mg	-0.974	14.46	-1.117	0.431
std	0.0160312	2.75027	0.00684957	0.0823423			-0.962	41.529	-1.1	1.237			-0.957	15.858	-0.992	0.472
						avi	-0.958667	45.991	-1.09533	1.36933			-1.022	12.003	-1.121	0.357
Zn-0.4Cu	-0.94	8.631	-0.991	0.257		std	0.00305505	4.19509	0.00503322	0.124444			-0.958	13.948	-1.117	0.415
	-0.952	7.368	-0.951	0.219								avi	-0.963	13.4703	-1.11833	0.401
	-0.95	6.957	-0.985	0.207		Zn-2Ag	-0.955	15.686	-1.112	0.467		std	0.00953939	1.29628	0.0023094	0.0389358
avi	-0.947333	7.652	-0.975667	0.227667			-0.957	20.326	-0.956	0.605
std	0.0064291	0.872388	0.0215716	0.0261024			-0.961	15.861	-1.114	0.472		Zn-0.8Mg	-0.948	17.308	-1.105	0.515
						avi	-0.957667	17.291	-1.06067	0.514667			-0.927	13.888	-0.982	0.414
Zn-0.8Cu	-0.96	39.452	-1.106	1.175		std	0.00305505	2.62984	0.0906495	0.0782709			-0.938	14.539	-0.978	0.433
	-0.948	42.937	-1.102	1.278								avi	-0.937667	15.245	-1.02167	0.454
	-0.944	29.071	-1.101	0.866		Zn-0.1Fe	-1.042	52.187	-1.14	1.554		std	0.010504	1.81602	0.0721965	0.0536749
avi	-0.950667	37.1533	-1.103	1.10633			-1.057	65.18	-1.148	1.941
std	0.00832666	7.21314	0.00264575	0.214412			-1.05	30.761	-1.135	0.916
						avi	-1.04967	49.376	-1.141	1.47033
Zn-2Cu	-0.952	31.013	-1.109	0.923		std	0.00750555	17.3808	0.00655744	0.517597
	-0.96	32.577	-1.103	0.97
	-0.964	36.111	-1.105	1.075		Zn-0.4Fe	-1.01	10.575	-1.039	0.315
	-0.966	25.159	-1.111	0.749			-1.011	7.956	-1.044	0.237
	-0.947	32.731	-1.114	0.975			-1.02	9.382	-1.045	0.279
avi	-0.9578	31.5182	-1.1084	0.9384		avi	-1.01367	9.30433	-1.04267	0.277
std	0.00807465	4.01187	0.00444972	0.119486		std	0.00550757	1.31123	0.00321455	0.0390384
Zn-0.1Sr	-1.003	7.066	-1.029	0.21		Zn-0.8Fe	-1.054	68.938	-1.134	2.053
	-0.998	7.937	-1.018	0.236			-1.046	56.373	-1.131	1.679
	-0.995	6.147	-1.004	0.183			-1.052	41.461	-1.113	1.235
avi	-0.998667	7.05	-1.017	0.209667		avi	-1.05067	55.5907	-1.126	1.65567
std	0.00404145	0.895107	0.01253	0.0265016		std	0.00416333	13.7552	0.0113578	0.409499
Zn-0.4Sr	-1.004	17.923	-1.13	0.534
	-1	20.657	-1.131	0.615
	-0.949	23.105	-1.142	0.688
avi	-0.984333	20.5617	-1.13433	0.612333
std	0.0306649	2.59232	0.00665833	0.0770346
Zn-0.8Sr	-0.999	31.473	-1.141	0.937
	-1.008	25.331	-1.153	0.754
	-1.01	26.646	-1.128	0.793
avi	-1.00567	27.8167	-1.14067	0.828
std	0.00585947	3.23402	0.0125033	0.0963898
