# Supplementary material for: Alloying design of biodegradable zinc as promising bone implants for load-bearing applications
Source: Nat Commun. 2020 Jan 21;11:401. doi: 10.1038/s41467-019-14153-7 (PMC6972918; doi:10.1038/s41467-019-14153-7)
Supplement: Supplementary file 3 — Source Data [file 41467_2019_14153_MOESM3_ESM.zip › Source Data/Source Data Fig. 4.xlsx]

## Sheet: Sheet1
Fig. 4a Cell viability (%) of MC3T3-E1 cells cultured with extracts of pure Zn and binary Zn alloys
	Day 1			avi	std		Day 2			avi	std		Day 4			avi	std
Zn	3.25077	3.25077	2.63158	3.04438	0.357492		1.18227	1.28079	1.28079	1.24795	0.0189606		9.78593	9.86239	10.1682	9.93884	0.202275
Zn-0.1Mg	113.561	118.396	111.792	114.583	3.41846		140.433	131.435	134.852	135.573	2.21058		153.018	153.11	153.11	153.08	0.0536073
Zn-0.4Mg	82.783	91.5094	104.481	92.9245	10.9181		116.515	124.26	123.918	121.564	1.4676		148.747	153.018	154.782	152.182	3.10321
Zn-0.8Mg	98.5849	93.9858	93.6321	95.4009	2.76306		109.909	113.212	114.009	112.377	0.816323		157.66	167.688	168.988	164.779	6.199
Zn-0.1Ca	12.8483	12.3839	11.4551	12.2291	0.709377		1.47783	1.47783	1.7734	1.57635	0.150495		19.8777	21.3303	17.9664	19.7248	1.68716
Zn-0.4Ca	3.09598	2.78638	2.78638	2.88958	0.178746		2.06897	1.97044	1.87192	1.97044	0.0568818		8.79205	8.33333	7.95107	8.35882	0.421068
Zn-0.8Ca	103.096	96.5944	98.2972	99.3292	3.37139		100.985	102.562	101.97	101.839	0.384858		94.3425	84.2508	82.1101	86.9011	6.53271
Zn-0.1Sr	81.0606	75.7576	83.5227	80.1136	3.89219		65.5201	72.2359	69.5332	69.0964	1.70058		64.8649	67.1622	56.8919	62.973	5.39018
Zn-0.4Sr	13.447	13.8258	12.6894	13.3207	0.56935		5.97871	5.97871	5.48731	5.81491	0.250209		10.4054	9.18919	8.24324	9.27928	1.08389
Zn-0.8Sr	63.8258	67.9924	50.7576	60.8586	8.65989		37.0188	40.7043	39.6396	39.1209	0.807238		46.6216	45.1351	44.5946	45.4505	1.04966
Zn-0.1Li	91.0377	115.212	102.594	102.948	12.0911		98.7472	92.0273	106.492	99.0888	7.23302		110.399	134.262	134.262	126.308	13.7771
Zn-0.4Li	106.958	102.358	104.953	104.756	2.30582		142.255	135.991	140.319	139.522	2.30339		176.045	180.316	171.866	176.076	4.22478
Zn-0.8Li	101.297	99.4104	101.415	100.708	1.12493		121.298	126.651	137.244	128.398	5.67884		158.682	159.889	158.032	158.867	0.94233
Zn-0.1Mn	35.4489	36.0681	35.9133	35.8101	0.322239		15.1724	16.8473	16.5517	16.1905	0.328954		25	22.4006	21.4067	22.9358	1.85545
Zn-0.4Mn	18.5759	21.0526	19.0402	19.5562	1.31655		11.33	12.5123	9.26108	11.0345	1.62785		16.055	16.1315	15.2905	15.8257	0.465043
Zn-0.8Mn	2.47678	2.32198	2.32198	2.37358	0.0893731		0.8867	0.985222	0.8867	0.91954	0.050165		8.63914	7.79817	8.7156	8.3843	0.509046
Zn-0.1Fe	8.71212	8.33333	8.14394	8.39646	0.131418		4.4226	3.9312	3.4398	3.9312	0.28371		5.13514	4.59459	5	4.90991	0.281306
Zn-0.4Fe	17.6136	16.0985	17.6136	17.1086	0.771477		6.63391	6.38821	5.07781	6.03331	0.677752		14.1892	14.7297	15.1351	14.6847	0.474579
Zn-0.8Fe	11.553	10.6061	8.71212	10.2904	1.01469		6.30631	5.65111	4.7502	5.56921	0.498179		4.86486	5.13514	5	5	0.135135
Zn-0.4Cu	18.1604	23.2311	22.0519	21.1478	2.65352		16.287	14.5786	16.6287	15.8314	1.03346		6.31383	6.59239	6.59239	6.49954	0.160822
Zn-0.8Cu	8.25472	7.07547	7.54717	7.62579	0.59354		8.54214	10.2506	10.0228	9.60516	0.327323		4.27112	4.92108	4.17827	4.45682	0.404726
Zn-2Cu	10.4953	9.31604	10.3774	10.0629	0.649478		10.3645	8.99772	9.4533	9.60516	0.316122		2.97122	3.43547	3.43547	3.28072	0.268036
Zn-0.4Ag	7.45156	6.40835	5.81222	6.55738	0.829771		11.791	10	9.10448	10.2985	0.621393		3.07692	3.07692	2.82051	2.99145	0.148039
Zn-0.8Ag	7.1535	7.00447	5.51416	6.55738	0.906522		12.9851	12.8358	10.2985	12.0398	1.29767		3.07692	3.58974	2.94872	3.20513	0.339199
Zn-2Ag	7.00447	6.85544	6.11028	6.65673	0.479069		11.3433	10.2985	9.25373	10.2985	0.603202		2.69231	2.4359	2.69231	2.60684	0.148039
Positive	2.63158	2.16718	2.32198	2.37358	0.236459		1.28079	0.8867	1.08374	1.08374	0.113764		6.11621	5.50459	7.11009	6.24363	0.810301
Fig. 4b Cell viability (%) of HUVEC cells cultured with extracts of pure Zn and binary Zn alloys
	Day 1			avi	std		Day 2			avi	std		Day 4			avi	std
Zn	113.383	107.173	111.456	110.671	3.17851		121.368	116.947	124.947	121.088	4.00738		116.034	120.073	116.524	117.544	1.8275
Zn-0.1Mg	118.308	116.381	120.985	118.558	2.31207		124.947	116.211	118.105	119.754	4.59596		127.173	123.99	129.743	126.969	2.87698
Zn-0.4Mg	85.7602	98.8223	117.88	100.821	16.153		119.789	111.684	126.105	119.193	7.22901		112.485	118.849	110.771	114.035	4.06389
Zn-0.8Mg	111.777	118.522	110.921	113.74	4.16368		108.526	108.105	101.368	106	4.01659		109.302	101.469	105.141	105.304	2.16866
Zn-0.1Ca	118.85	122.045	112.939	117.945	4.61972		120.208	120.059	123.477	121.248	1.93165		121.593	120.335	126.415	122.781	3.20921
Zn-0.4Ca	133.706	135.304	133.067	134.026	1.15193		131.352	139.673	141.01	137.345	5.23304		129.665	128.197	130.084	129.315	0.990737
Zn-0.8Ca	124.601	120.288	111.502	118.797	6.67558		118.276	120.059	119.316	119.217	0.895648		118.344	120.335	120.65	119.776	1.25056
Zn-0.1Sr	100.798	93.3511	98.1383	97.4291	3.77372		83.7705	84.4262	87.8689	85.3552	2.20145		76.4885	75.1145	75.2672	75.6234	0.753112
Zn-0.4Sr	57.4468	55.3191	56.6489	56.4716	1.07485		25.082	25.9016	25.2459	25.4098	0.43373		4.8855	5.03817	4.58015	4.83461	0.23321
Zn-0.8Sr	106.649	101.596	107.447	105.23	3.17297		94.5902	93.1148	94.5902	94.0984	0.851828		95.5725	93.8931	95.2672	94.9109	0.894575
Zn-0.1Li	123.019	115.525	116.595	118.38	4.05347		130.211	133.579	135.579	133.123	2.71312		128.029	131.334	132.313	130.559	0.879167
Zn-0.4Li	123.233	126.552	126.981	125.589	2.0511		138.105	144.105	128.842	137.018	7.6895		110.404	112.118	112.24	111.587	0.346997
Zn-0.8Li	120.021	113.919	103.533	112.491	8.33629		115.579	130.737	128.316	124.877	8.143		109.425	113.341	114.198	112.322	0.939574
Zn-0.1Mn	109.904	112.939	108.946	110.596	2.08485		113.224	115.156	112.481	113.621	1.38062		113.103	114.151	113.627	113.627	0.524109
Zn-0.4Mn	122.045	116.933	116.134	118.371	3.20685		127.043	130.906	132.541	130.163	2.82318		135.43	129.769	127.883	131.027	3.92767
Zn-0.8Mn	118.211	126.837	121.406	122.151	4.36115		111.59	116.345	112.481	113.472	2.52746		117.925	110.273	112.683	113.627	3.91226
Zn-0.1Fe	61.4362	64.0957	64.3617	63.2979	1.61776		30	30	30.1639	30.0546	0.0946476		6.56489	6.56489	6.10687	6.41221	0.264435
Zn-0.4Fe	116.755	117.553	115.426	116.578	1.07485		96.0656	97.0492	97.0492	96.7213	0.567886		97.4046	97.5573	96.7939	97.2519	0.403931
Zn-0.8Fe	108.511	109.574	112.234	110.106	1.91785		92.2951	93.4426	95.082	93.6066	1.40066		90.687	90.8397	88.3969	89.9746	1.36838
Zn-0.4Cu	125.589	126.338	94.7537	115.56	18.0229		129.789	125.789	115.684	123.754	7.26951		119.829	119.706	118.605	119.38	0.565827
Zn-0.8Cu	56.1028	75.4818	54.4968	62.0271	11.6797		49.0526	52.9474	48.9474	50.3158	2.27962		50.0612	53.8556	50.5508	51.4892	1.70303
Zn-2Cu	28.4797	27.6231	26.9807	27.6945	0.75201		6.73684	6	7.57895	6.77193	0.790058		9.30233	8.44553	9.42472	9.05753	0.49467
Zn-0.4Ag	104.153	110.703	115.495	110.117	5.69357		108.47	110.698	115.156	111.441	3.40459		111.95	123.061	119.497	118.169	5.6733
Zn-0.8Ag	112.3	117.572	114.377	114.75	2.65548		126.449	116.642	124.22	122.437	5.14082		118.658	121.279	113.103	117.68	4.17493
Zn-2Ag	97.1246	107.029	101.118	101.757	4.9829		106.241	107.727	110.996	108.321	2.4325		110.168	115.304	114.046	113.173	2.67723
Positive	5.85106	6.64894	6.91489	6.47163	0.553635		1.63934	1.96721	1.47541	1.69399	0.250414		1.67939	1.37405	1.67939	1.57761	0.17629
