# Supplementary material for: Alloying design of biodegradable zinc as promising bone implants for load-bearing applications
Source: Nat Commun. 2020 Jan 21;11:401. doi: 10.1038/s41467-019-14153-7 (PMC6972918; doi:10.1038/s41467-019-14153-7)
Supplement: Supplementary file 3 — Source Data [file 41467_2019_14153_MOESM3_ESM.zip › Source Data/Source Data Fig. 5.xlsx]

## Sheet: Sheet1
Fig. 5b Change in implant volume (%)
Zn	Zn-0.4Cu	Zn-2.0Ag	Zn-0.4Li	Zn-0.1Fe	Zn-0.4Sr	Zn-0.8Mg	Zn-0.8Ca	Zn-0.1Mn
95.9153	91.5844	92.5045	94.709	95.1238	96.3396	95.5645	94.4811	95.8074
94.5865	90.4546	93.7198	94.6787	94.2291	95.7024	95.4346	94.9331	94.7262
96.5589	91.911	95.7186	92.6022	93.2617	92.3735	94.3455	95.663	96.1132
93.4383	92.2227			95.8934	95.3708	94.1858	96.5775	95.964
Fig. 5c In vivo degradation rates (mm year-1)
Zn	Zn-0.1Mn	Zn-0.8Ca	Zn-0.8Mg	Zn-0.4Sr	Zn-0.1Fe	Zn-0.4Li	Zn-2.0Ag	Zn-0.4Cu
0.122	0.12436	0.15238	0.12612	0.10462	0.13781	0.1498	0.21726	0.25809
0.15166	0.16065	0.14164	0.13118	0.12232	0.15985	0.15656	0.18746	0.29121
0.09835	0.1096	0.11834	0.16128	0.22465	0.18946	0.19891	0.12366	0.24154
0.20568	0.12049	0.09688	0.15951	0.13065	0.11553			0.2334
