# Supplementary material for: Alloying design of biodegradable zinc as promising bone implants for load-bearing applications
Source: Nat Commun. 2020 Jan 21;11:401. doi: 10.1038/s41467-019-14153-7 (PMC6972918; doi:10.1038/s41467-019-14153-7)
Supplement: Supplementary file 3 — Source Data [file 41467_2019_14153_MOESM3_ESM.zip › Source Data/Source Data Fig. 6.xlsx]

## Sheet: Sheet1
Fig. 6c Chemical composition of degradation products on cross sections (atomic percentage %)
Area 1				Area 2				Area 3						Area 4							Area 5						Area 6
C	O	Zn		C	O	Zn		C	O	Zn	P	Ca		C	O	Zn	P	Ca	Mg		C	O	Zn	P	Ca		C	O	Zn	P	Ca	Mg
28.6	4.3	67.1		28	42.4	27.9		34.1	37.3	13.4	11	4.2		24	43.6	3.3	12.3	16	0.8		18.7	46.1	8.9	12.3	14.1		18.4	46.3	0.9	13.4	20.4	0.7
28.6	4.3	67.1		34.7	39.6	25.7		35.9	38.4	8.9	10.9	6		28.8	39.8	8.5	13.9	8.4	0.6		22	45.4	9.8	10.8	12		20.3	46.7	0.6	13.1	18.3	1
26.3	4.2	69.5		31.7	39.7	28.6		28.8	34.9	13	17.1	6.1		27.2	40.2	2.6	13.4	16	0.7		17.5	46.1	8.7	13.1	14.5		15.9	47.4	1.1	14.1	20.5	0.9
25.8	4.5	69.7		31.5	40.6	27.9		44.6	28.8	14.5	10.4	1.7		23.8	42.2	6.5	13.1	13.7	0.8		22.8	42.4	15.7	9.6	9.6		23	43	0.7	13.1	19.1	1.1
29.2	3.5	67.3		24.7	43.2	32.1		40	32.4	14.6	10.9	2									20.6	44.3	10	12.8	12.3		24.7	43.4	1.9	13.1	15.9	1
25.5	4	70.4		36.3	38.1	25.7		15.1	37.6	12.2	20.2	14.8									24.4	44.1	5.6	11.8	14		23.1	42.5	0.7	13.6	19	1.1
28.5	2.7	68.8		25.6	42.3	32.1		36.8	31.9	5.8	13.6	11.9									21.2	45.6	6.5	12.1	14.7		22.3	43.5	0.5	13.5	19.2	1
21.6	1.8	76.6		24.6	45	30.4		33.7	38.1	13.6	9.3	5.3									28.3	41.2	9.2	10.4	10.9		19.9	45	0.4	13.6	20.3	0.8
29.3	0	70.7		28.2	44.8	27.1		32.8	32.5	7.4	15.2	12.1									27.3	38.8	6.2	13.7	14		26.6	40	0.9	14	17.6	1
29.9	0	70.1		26.7	44.5	28.8		33.7	38.1	13.6	9.3	5.3															26.3	35.9	0.9	15.5	21	0.4
27.4	2.1	70.6		44.5	33.7	21.8		33.1	36	11.9	12.5	6.5															19.3	44	0.9	14.7	20.1	1
28.2	4.4	67.4		45.5	34.6	20		31.8	40.5	9.7	11.1	7															28.1	39.1	0.9	13.2	17.7	0.9
29.8	4.4	65.8		28.6	43.3	28		23.1	43.2	20.2	9.1	4.4															28.9	38.5	2.4	13.6	15.8	0.8
21.6	3.5	72.4		31.3	43.3	25.5		23	40.9	20.3	8.4	7.3															28.1	39.1	0.9	13.2	17.7	0.9
24.9	2.9	72.2		37.9	34.7	24.7		29.1	26.3	18.1	19.5	7															33	36.5	2	12.6	15	1
21.6	3.5	72.4		37.4	38.2	24.2																					20.7	42.8	0.9	14.3	20.1	1.2
25.8	3.3	70.9		24.7	43.1	32.3																					14.9	47.6	1	14.2	20.8	1.6
24	2.7	73.3		48	32.6	19.5																					25.3	41.6	0.7	13.2	18.3	0.9
28.4	3.7	68		23.3	46.5	30.2																					22.3	40.9	0.8	14.8	20	1.2
30.3	0	69.7		37.9	36.4	25.7																					30	40.5	0.6	11.7	16.4	0.8
27.8	4.3	67.8		27.1	44.2	28.7																					21.3	44.5	1.1	13.6	18.6	0.8
28.1	2.3	69.6		29.9	43.1	26.9																					13.3	45.1	2.1	16.8	21.9	0.7
27.7	3.5	68.8		25.2	45.6	29.2																					22.9	42.1	1	14.2	18.9	0.8
				46.1	34.9	19																					21.7	41.8	1	14.4	20.1	1
				23.2	45	31.8
				23.2	39.8	37
				21.6	44.5	33.9
				22.2	44.2	33.6
				39.8	35.2	25
				25.1	43.7	31.2
				32.5	36.5	31
