# Supplementary material for: Alloying design of biodegradable zinc as promising bone implants for load-bearing applications
Source: Nat Commun. 2020 Jan 21;11:401. doi: 10.1038/s41467-019-14153-7 (PMC6972918; doi:10.1038/s41467-019-14153-7)
Supplement: Supplementary file 3 — Source Data [file 41467_2019_14153_MOESM3_ESM.zip › Source Data/Source Data Fig. 7.xlsx]

## Sheet: Sheet1
Fig. 7b New bone area surrounding the implants (%)
Zn	Zn-0.1Fe	Zn-0.4Cu	Zn-2Ag	Zn-0.4Li	Zn-0.1Mn	Zn-0.8Mg	Zn-0.8Ca	Zn-0.4Sr
22.4772	18.475	46.9677	41.6814	44.253	24.4892	46.7531	51.4547	39.605
28.1254	25.605	32.9884	40.6077	38.5399	41.4842	53.3555	57.2045	57.431
24.1064	42.8169	32.927	27.0011	40.4128	50.1292	46.1322	41.2167	57.637
	1.45695	23.994	58.8778	45.9467	52.9451	54.2655	51.2449	46.6897
Fig. 7c Bone-implant contact ratio (%)
Zn	Zn-0.4Cu	Zn-0.1Fe	Zn-0.1Mn	Zn-0.8Mg	Zn-0.4Li	Zn-0.8Ca	Zn-2Ag	Zn-0.4Sr
6.53351	2.00039	4.66568	2.19203	14.6116	10.9683	6.50335	12.9679	11.6299
6.18332	3.33275	3.30253	5.72802	9.40346	6.1741	13.7846	10.2015	10.1057
7.87742	1.80099	4.31445	9.76829	4.7004	9.12792	12.9778	11.8044	8.9473
5.16841	2.02333			5.40899	11.9975	4.6451	8.03697	17.7187
Fig. 7d Zinc ion concentration in blood serum at 8 weeks (ug mL-1)
Control	Zn	Zn-2Ag	Zn-0.4Li	Zn-0.4Sr	Zn-0.1Mn	Zn-0.8Ca	Zn-0.1Fe	Zn-0.4Cu	Zn-0.8Mg
1.92	1.41	1.64	1.65	1.84	2.02	1.72	2.22	2.2	2.14
2.05	1.61	1.6	2.13	1.97	2.02	1.52	2.27	2.37	2.24
1.72	1.83	1.95	1.7	1.9	1.73	2.59	2.12	2.25	2.38
1.94	1.75	2.05	1.88	1.83	2.07	2.64			2.42
						1.74
