# Supplementary material for: Alloying design of biodegradable zinc as promising bone implants for load-bearing applications
Source: Nat Commun. 2020 Jan 21;11:401. doi: 10.1038/s41467-019-14153-7 (PMC6972918; doi:10.1038/s41467-019-14153-7)
Supplement: Supplementary file 3 — Source Data [file 41467_2019_14153_MOESM3_ESM.zip › Source Data/Source Data Fig. 8.xlsx]

## Sheet: Sheet1
Fig. 8 Mechanical properties of biodegradable ternary Zn alloys
	YS (MPa)				avi	std			UTS (MPa)				avi	std			Elongation (%)				avi	std
Zn-0.1Li	352.289	342.46	346.391		347.047	4.94719			437.267	431.041	425.491		431.266	5.89127			29.333	21.2	33.333		27.9553	6.18271
Zn-0.1Li-0.4Mg	316.142	332.865	353.534	354.152	339.173	18.26			391.818	372.945	398.986	401.083	391.208	12.81			0.4	0.24	2.24	3.6	1.62	1.60183
Zn-0.1Li-0.8Mg	348.09	358.079	371.521	359.556	359.311	9.6			379.694	412.948	437.19	427.607	414.36	25.17			2.24	3.04	2	2.96	2.56	0.518459
Zn-0.4Li	373.884	401.378	390.564		388.609	13.8509			522.477	519.264	519.347		520.363	1.83119			4.733	7.6	4.2		5.511	1.82865
Zn-0.4Li-0.4Mg	394.273	363.637	384.072	377.674	379.914	12.83			507.23	485.816	511.039	505.57	502.414	11.3			4.72	3.76	4.48	3.2	4.04	0.69282
Zn-0.4Li-0.8Mg	402.816	375.496	408.21	426.205	403.182	20.99			531.931	511.102	507.361	535.394	521.447	14.26			2.16	1.6	1.68	0.64	1.52	0.636658
Zn-0.8Li-0.4Mg	455.824	424.885	436.41	450.251	441.842	13.94			664.923	641.819	644.798	635.237	646.694	12.79			4.72	1.76	3.04	2.72	3.06	1.2331
Zn-0.8Li-0.8Mg	452.944	401.752	437.273	440.996	433.241	22.0313			453.722	411.242	454.341	541.189	465.124	54.5752			1.92	1.04	1.84	0.88	1.42	0.536159
	YS (MPa)				avi	std			UTS (MPa)				avi	std			Elongation (%)				avi	std
Zn-0.1Li	352.289	342.46	346.391		347.047	4.94719			437.267	431.041	425.491		431.266	5.89127			29.333	21.2	33.333		27.9553	6.18271
Zn-0.1Li-0.1Mn	268.345	278.508	281.333	290.968	279.788	9.31			405.151	411.238	421.596	409.99	411.994	6.92			57.12	56.24	58.88	66.88	59.78	4.85892
Zn-0.1Li-0.4Mn	298.88	290.405	292.721	318.471	300.119	12.75			431.09	435.567	413.688	429.029	427.343	9.5			54.16	51.44	31.76	74.56	52.98	17.5095
Zn-0.1Li-0.8Mn	229.313	256.907	226.324	259.237	242.945	17.54			351.132	368.46	360.951	367.853	362.099	8.07			63.6	73.36	73.6	66.48	69.26	5.01363
Zn-0.4Li	373.884	401.378	390.564		388.609	13.8509			522.477	519.264	519.347		520.363	1.83119			4.733	7.6	4.2		5.511	1.82865
Zn-0.4Li-0.1Mn	301.138	311.034	254.279	249.596	279.012	31.58			426.659	451.377	462.87	460.846	450.438	16.63			57.36	62.96	76.24	57.44	63.5	8.88861
Zn-0.4Li-0.4Mn	338.184	321.589	321.121	308.844	322.435	12.04			488.678	453.786	455.479	437.534	458.869	21.46			58.08	85.92	88.08	67.12	74.8	14.5894
Zn-0.4Li-0.8Mn	222.633	281.798	302.485	272.981	269.974	33.9			448.825	445.605	448.042	437.163	444.909	5.34			78.56	72.4	62.88	66.72	70.14	6.84125
Zn-0.8Li-0.1Mn	296.049	348.469	442.421	388.871	368.953	61.99			537.844	534.525	574.794	559.693	551.714	19.01			78.825	58.42	49.187	68.573	63.751	13
Zn-0.8Li-0.4Mn	318.018	349.002	344.568	337.049	337.159	13.68			507.002	500.115	482.957	488.488	494.64	10.91			63.12	62.08	87.12	78.64	72.74	12.2171
Zn-0.8Li-0.8Mn	334.834	374.871	325.482	395.136	357.581	32.95			485.42	525.259	522.999	524.034	514.428	19.36			78.279	99.174	109.56	126.053	103.266	19.9996
