# Supplementary material for: Alloying design of biodegradable zinc as promising bone implants for load-bearing applications
Source: Nat Commun. 2020 Jan 21;11:401. doi: 10.1038/s41467-019-14153-7 (PMC6972918; doi:10.1038/s41467-019-14153-7)
Supplement: Supplementary file 3 — Source Data [file 41467_2019_14153_MOESM3_ESM.zip › Source Data/Source Data Supplementary Fig. 1.xlsx]

## Sheet: Sheet1
Supplementary Figure 1 X-ray diffraction (XRD) of binary Zn alloys at the lowest alloy contents
Zn		Zn-0.1Mg		Zn-0.1Ca		Zn-0.1Sr		Zn-0.4Ag		Zn-0.4Cu		Zn-0.1Fe		Zn-0.1Mn		Zn-0.1Li
2θ degree	Intensity	2θ degree	Intensity	2θ degree	Intensity	2θ degree	Intensity	2θ degree	Intensity	2θ degree	Intensity	2θ degree	Intensity	2θ degree	Intensity	2θ degree	Intensity
10	12	10	13	10	24	10	10	10	20	10	21	10	12	10	24	10	8
10.02	10	10.02	14	10.02	22	10.02	17	10.02	14	10.02	20	10.02	16	10.02	12	10.02	17
10.04	8	10.04	18	10.04	18	10.04	10	10.04	20	10.04	22	10.04	20	10.04	20	10.04	16
10.06	1	10.06	12	10.06	13	10.06	19	10.06	20	10.06	17	10.06	23	10.06	21	10.06	18
10.08	8	10.08	16	10.08	19	10.08	15	10.08	11	10.08	20	10.08	28	10.08	21	10.08	21
10.1	12	10.1	9	10.1	25	10.1	23	10.1	18	10.1	18	10.1	25	10.1	21	10.1	12
10.12	11	10.12	17	10.12	17	10.12	22	10.12	13	10.12	22	10.12	23	10.12	21	10.12	13
10.14	11	10.14	25	10.14	14	10.14	19	10.14	20	10.14	22	10.14	19	10.14	16	10.14	19
10.16	12	10.16	16	10.16	12	10.16	15	10.16	23	10.16	23	10.16	25	10.16	12	10.16	16
10.18	12	10.18	12	10.18	15	10.18	19	10.18	22	10.18	18	10.18	23	10.18	25	10.18	15
10.2	11	10.2	20	10.2	27	10.2	19	10.2	15	10.2	17	10.2	20	10.2	20	10.2	18
10.22	10	10.22	17	10.22	14	10.22	20	10.22	25	10.22	19	10.22	26	10.22	21	10.22	17
10.24	12	10.24	16	10.24	20	10.24	15	10.24	17	10.24	29	10.24	18	10.24	23	10.24	26
10.26	10	10.26	15	10.26	16	10.26	22	10.26	19	10.26	19	10.26	17	10.26	15	10.26	16
10.28	17	10.28	24	10.28	17	10.28	17	10.28	20	10.28	13	10.28	22	10.28	20	10.28	14
10.3	13	10.3	20	10.3	20	10.3	28	10.3	17	10.3	18	10.3	24	10.3	15	10.3	8
10.32	11	10.32	25	10.32	29	10.32	6	10.32	17	10.32	22	10.32	15	10.32	16	10.32	16
10.34	19	10.34	23	10.34	23	10.34	21	10.34	23	10.34	23	10.34	18	10.34	20	10.34	10
10.36	17	10.36	17	10.36	12	10.36	18	10.36	23	10.36	19	10.36	21	10.36	20	10.36	21
10.38	10	10.38	24	10.38	22	10.38	15	10.38	14	10.38	23	10.38	13	10.38	26	10.38	27
10.4	13	10.4	23	10.4	22	10.4	20	10.4	19	10.4	19	10.4	25	10.4	16	10.4	12
10.42	16	10.42	16	10.42	23	10.42	19	10.42	19	10.42	18	10.42	18	10.42	22	10.42	21
10.44	7	10.44	33	10.44	25	10.44	17	10.44	16	10.44	17	10.44	20	10.44	33	10.44	16
10.46	17	10.46	28	10.46	12	10.46	21	10.46	19	10.46	16	10.46	19	10.46	26	10.46	10
10.48	12	10.48	17	10.48	19	10.48	18	10.48	20	10.48	17	10.48	7	10.48	27	10.48	22
10.5	11	10.5	20	10.5	16	10.5	16	10.5	23	10.5	13	10.5	20	10.5	14	10.5	9
10.52	15	10.52	13	10.52	25	10.52	11	10.52	21	10.52	31	10.52	21	10.52	33	10.52	17
10.54	17	10.54	13	10.54	15	10.54	19	10.54	22	10.54	24	10.54	18	10.54	19	10.54	14
10.56	11	10.56	19	10.56	16	10.56	19	10.56	22	10.56	12	10.56	21	10.56	11	10.56	18
10.58	10	10.58	19	10.58	20	10.58	19	10.58	20	10.58	15	10.58	15	10.58	14	10.58	18
10.6	16	10.6	16	10.6	21	10.6	24	10.6	20	10.6	25	10.6	18	10.6	20	10.6	15
10.62	4	10.62	24	10.62	13	10.62	18	10.62	25	10.62	33	10.62	20	10.62	23	10.62	24
10.64	12	10.64	21	10.64	19	10.64	13	10.64	18	10.64	16	10.64	9	10.64	19	10.64	13
10.66	8	10.66	14	10.66	17	10.66	11	10.66	12	10.66	18	10.66	14	10.66	20	10.66	7
10.68	12	10.68	15	10.68	18	10.68	17	10.68	19	10.68	18	10.68	17	10.68	16	10.68	19
10.7	13	10.7	19	10.7	14	10.7	17	10.7	15	10.7	20	10.7	13	10.7	14	10.7	17
10.72	8	10.72	13	10.72	18	10.72	16	10.72	18	10.72	18	10.72	16	10.72	14	10.72	8
10.74	14	10.74	26	10.74	15	10.74	18	10.74	13	10.74	20	10.74	26	10.74	19	10.74	16
10.76	14	10.76	8	10.76	15	10.76	19	10.76	21	10.76	15	10.76	11	10.76	10	10.76	16
10.78	15	10.78	23	10.78	24	10.78	15	10.78	20	10.78	18	10.78	16	10.78	25	10.78	13
10.8	12	10.8	20	10.8	16	10.8	23	10.8	22	10.8	20	10.8	13	10.8	22	10.8	14
10.82	14	10.82	14	10.82	23	10.82	13	10.82	11	10.82	21	10.82	14	10.82	12	10.82	20
10.84	13	10.84	12	10.84	14	10.84	19	10.84	20	10.84	24	10.84	14	10.84	16	10.84	14
10.86	10	10.86	11	10.86	20	10.86	11	10.86	18	10.86	21	10.86	15	10.86	11	10.86	14
10.88	7	10.88	17	10.88	22	10.88	11	10.88	17	10.88	19	10.88	16	10.88	20	10.88	18
10.9	14	10.9	17	10.9	10	10.9	15	10.9	16	10.9	23	10.9	18	10.9	24	10.9	16
10.92	8	10.92	19	10.92	20	10.92	13	10.92	15	10.92	13	10.92	15	10.92	20	10.92	20
10.94	10	10.94	12	10.94	16	10.94	14	10.94	17	10.94	16	10.94	15	10.94	13	10.94	14
10.96	12	10.96	24	10.96	17	10.96	16	10.96	14	10.96	20	10.96	21	10.96	26	10.96	17
10.98	16	10.98	12	10.98	22	10.98	23	10.98	24	10.98	20	10.98	19	10.98	15	10.98	16
11	9	11	14	11	16	11	15	11	9	11	23	11	18	11	22	11	13
11.02	17	11.02	20	11.02	17	11.02	10	11.02	26	11.02	20	11.02	12	11.02	21	11.02	11
11.04	14	11.04	17	11.04	20	11.04	15	11.04	17	11.04	11	11.04	15	11.04	12	11.04	11
11.06	11	11.06	10	11.06	16	11.06	16	11.06	23	11.06	16	11.06	17	11.06	17	11.06	14
11.08	10	11.08	16	11.08	15	11.08	18	11.08	18	11.08	11	11.08	21	11.08	18	11.08	19
11.1	11	11.1	18	11.1	12	11.1	11	11.1	20	11.1	29	11.1	16	11.1	19	11.1	21
11.12	9	11.12	15	11.12	19	11.12	14	11.12	11	11.12	20	11.12	25	11.12	21	11.12	18
11.14	8	11.14	12	11.14	12	11.14	12	11.14	17	11.14	16	11.14	16	11.14	20	11.14	11
11.16	9	11.16	18	11.16	18	11.16	11	11.16	12	11.16	19	11.16	14	11.16	14	11.16	14
11.18	13	11.18	16	11.18	20	11.18	15	11.18	30	11.18	13	11.18	11	11.18	11	11.18	17
11.2	7	11.2	11	11.2	11	11.2	11	11.2	12	11.2	16	11.2	13	11.2	12	11.2	15
11.22	11	11.22	12	11.22	18	11.22	20	11.22	12	11.22	22	11.22	11	11.22	25	11.22	18
11.24	12	11.24	12	11.24	15	11.24	15	11.24	20	11.24	11	11.24	19	11.24	19	11.24	15
11.26	12	11.26	24	11.26	24	11.26	14	11.26	14	11.26	13	11.26	21	11.26	12	11.26	18
11.28	12	11.28	18	11.28	12	11.28	12	11.28	11	11.28	13	11.28	14	11.28	14	11.28	13
11.3	9	11.3	15	11.3	17	11.3	22	11.3	16	11.3	14	11.3	19	11.3	15	11.3	12
11.32	5	11.32	12	11.32	15	11.32	13	11.32	11	11.32	13	11.32	11	11.32	17	11.32	10
11.34	9	11.34	7	11.34	8	11.34	16	11.34	21	11.34	17	11.34	17	11.34	21	11.34	21
11.36	10	11.36	13	11.36	16	11.36	18	11.36	17	11.36	25	11.36	15	11.36	17	11.36	13
11.38	6	11.38	12	11.38	19	11.38	15	11.38	11	11.38	23	11.38	14	11.38	19	11.38	9
11.4	10	11.4	10	11.4	11	11.4	11	11.4	19	11.4	24	11.4	19	11.4	13	11.4	15
11.42	4	11.42	18	11.42	10	11.42	20	11.42	18	11.42	17	11.42	14	11.42	13	11.42	10
11.44	12	11.44	13	11.44	17	11.44	16	11.44	14	11.44	12	11.44	16	11.44	18	11.44	15
11.46	18	11.46	10	11.46	7	11.46	13	11.46	10	11.46	21	11.46	9	11.46	19	11.46	19
11.48	6	11.48	22	11.48	13	11.48	16	11.48	19	11.48	14	11.48	18	11.48	20	11.48	10
11.5	8	11.5	11	11.5	14	11.5	15	11.5	8	11.5	18	11.5	12	11.5	15	11.5	18
11.52	7	11.52	19	11.52	18	11.52	18	11.52	18	11.52	18	11.52	17	11.52	14	11.52	11
11.54	11	11.54	11	11.54	15	11.54	9	11.54	20	11.54	21	11.54	9	11.54	23	11.54	12
11.56	4	11.56	10	11.56	14	11.56	23	11.56	16	11.56	15	11.56	12	11.56	18	11.56	10
11.58	15	11.58	17	11.58	13	11.58	16	11.58	15	11.58	14	11.58	13	11.58	18	11.58	12
11.6	8	11.6	17	11.6	11	11.6	9	11.6	28	11.6	14	11.6	17	11.6	20	11.6	10
11.62	10	11.62	21	11.62	16	11.62	8	11.62	18	11.62	23	11.62	18	11.62	18	11.62	16
11.64	5	11.64	25	11.64	20	11.64	12	11.64	16	11.64	26	11.64	10	11.64	14	11.64	12
11.66	8	11.66	11	11.66	21	11.66	13	11.66	17	11.66	14	11.66	17	11.66	14	11.66	9
11.68	9	11.68	15	11.68	18	11.68	11	11.68	16	11.68	20	11.68	15	11.68	14	11.68	10
11.7	5	11.7	9	11.7	26	11.7	13	11.7	21	11.7	15	11.7	20	11.7	13	11.7	14
11.72	5	11.72	18	11.72	14	11.72	17	11.72	20	11.72	24	11.72	14	11.72	15	11.72	14
11.74	13	11.74	17	11.74	20	11.74	14	11.74	19	11.74	19	11.74	17	11.74	19	11.74	23
11.76	6	11.76	15	11.76	21	11.76	16	11.76	9	11.76	15	11.76	21	11.76	21	11.76	16
11.78	10	11.78	20	11.78	17	11.78	7	11.78	17	11.78	23	11.78	22	11.78	13	11.78	23
11.8	10	11.8	15	11.8	24	11.8	12	11.8	14	11.8	12	11.8	8	11.8	18	11.8	7
11.82	13	11.82	14	11.82	18	11.82	21	11.82	11	11.82	20	11.82	18	11.82	14	11.82	14
11.84	9	11.84	14	11.84	12	11.84	10	11.84	16	11.84	14	11.84	12	11.84	20	11.84	13
11.86	13	11.86	19	11.86	5	11.86	19	11.86	15	11.86	19	11.86	18	11.86	19	11.86	14
11.88	7	11.88	7	11.88	16	11.88	14	11.88	20	11.88	24	11.88	14	11.88	18	11.88	12
11.9	12	11.9	16	11.9	12	11.9	10	11.9	13	11.9	14	11.9	14	11.9	20	11.9	12
11.92	17	11.92	16	11.92	20	11.92	15	11.92	13	11.92	11	11.92	14	11.92	15	11.92	12
11.94	10	11.94	18	11.94	13	11.94	18	11.94	14	11.94	19	11.94	5	11.94	21	11.94	12
11.96	13	11.96	13	11.96	25	11.96	15	11.96	11	11.96	18	11.96	7	11.96	26	11.96	18
11.98	14	11.98	9	11.98	18	11.98	16	11.98	19	11.98	18	11.98	12	11.98	24	11.98	8
12	19	12	16	12	23	12	12	12	14	12	14	12	13	12	18	12	14
12.02	10	12.02	10	12.02	19	12.02	9	12.02	15	12.02	16	12.02	14	12.02	19	12.02	18
12.04	15	12.04	16	12.04	21	12.04	15	12.04	14	12.04	10	12.04	11	12.04	18	12.04	22
12.06	11	12.06	19	12.06	11	12.06	22	12.06	16	12.06	24	12.06	17	12.06	31	12.06	13
12.08	5	12.08	23	12.08	14	12.08	19	12.08	26	12.08	22	12.08	16	12.08	30	12.08	18
12.1	9	12.1	22	12.1	28	12.1	21	12.1	18	12.1	20	12.1	20	12.1	23	12.1	15
12.12	13	12.12	15	12.12	33	12.12	21	12.12	26	12.12	12	12.12	9	12.12	23	12.12	15
12.14	15	12.14	18	12.14	9	12.14	15	12.14	13	12.14	11	12.14	14	12.14	33	12.14	14
12.16	12	12.16	10	12.16	20	12.16	21	12.16	18	12.16	15	12.16	13	12.16	18	12.16	22
12.18	10	12.18	21	12.18	19	12.18	29	12.18	12	12.18	9	12.18	17	12.18	24	12.18	15
12.2	9	12.2	16	12.2	14	12.2	21	12.2	9	12.2	19	12.2	17	12.2	17	12.2	11
12.22	7	12.22	9	12.22	19	12.22	19	12.22	14	12.22	26	12.22	11	12.22	24	12.22	13
12.24	8	12.24	18	12.24	15	12.24	18	12.24	12	12.24	14	12.24	9	12.24	17	12.24	13
12.26	14	12.26	9	12.26	25	12.26	21	12.26	21	12.26	22	12.26	17	12.26	14	12.26	19
12.28	11	12.28	18	12.28	23	12.28	13	12.28	19	12.28	19	12.28	16	12.28	18	12.28	18
12.3	9	12.3	6	12.3	19	12.3	22	12.3	17	12.3	12	12.3	10	12.3	22	12.3	12
12.32	10	12.32	18	12.32	21	12.32	10	12.32	16	12.32	15	12.32	15	12.32	14	12.32	12
12.34	9	12.34	11	12.34	17	12.34	13	12.34	21	12.34	14	12.34	15	12.34	20	12.34	8
12.36	6	12.36	14	12.36	20	12.36	13	12.36	11	12.36	29	12.36	12	12.36	14	12.36	14
12.38	10	12.38	16	12.38	16	12.38	14	12.38	16	12.38	17	12.38	13	12.38	16	12.38	7
12.4	9	12.4	16	12.4	15	12.4	17	12.4	16	12.4	14	12.4	21	12.4	11	12.4	19
12.42	6	12.42	10	12.42	19	12.42	11	12.42	20	12.42	12	12.42	14	12.42	8	12.42	11
12.44	11	12.44	11	12.44	14	12.44	20	12.44	19	12.44	19	12.44	18	12.44	11	12.44	14
12.46	10	12.46	13	12.46	21	12.46	20	12.46	14	12.46	15	12.46	12	12.46	14	12.46	11
12.48	6	12.48	7	12.48	19	12.48	9	12.48	8	12.48	25	12.48	13	12.48	16	12.48	10
12.5	15	12.5	15	12.5	10	12.5	11	12.5	15	12.5	23	12.5	12	12.5	18	12.5	12
12.52	7	12.52	14	12.52	11	12.52	9	12.52	27	12.52	10	12.52	19	12.52	16	12.52	8
12.54	10	12.54	11	12.54	9	12.54	16	12.54	13	12.54	11	12.54	17	12.54	15	12.54	8
12.56	12	12.56	14	12.56	7	12.56	12	12.56	11	12.56	21	12.56	16	12.56	17	12.56	10
12.58	12	12.58	14	12.58	13	12.58	10	12.58	17	12.58	21	12.58	17	12.58	17	12.58	9
12.6	8	12.6	10	12.6	11	12.6	16	12.6	16	12.6	19	12.6	16	12.6	11	12.6	14
12.62	7	12.62	12	12.62	14	12.62	7	12.62	21	12.62	12	12.62	11	12.62	19	12.62	20
12.64	8	12.64	17	12.64	14	12.64	13	12.64	10	12.64	15	12.64	12	12.64	19	12.64	16
12.66	8	12.66	10	12.66	17	12.66	14	12.66	9	12.66	15	12.66	19	12.66	11	12.66	10
12.68	11	12.68	15	12.68	9	12.68	12	12.68	15	12.68	22	12.68	10	12.68	9	12.68	8
12.7	11	12.7	16	12.7	12	12.7	18	12.7	12	12.7	9	12.7	21	12.7	12	12.7	13
12.72	13	12.72	12	12.72	11	12.72	6	12.72	7	12.72	28	12.72	15	12.72	14	12.72	13
12.74	9	12.74	8	12.74	9	12.74	9	12.74	13	12.74	17	12.74	22	12.74	11	12.74	23
12.76	7	12.76	15	12.76	7	12.76	14	12.76	14	12.76	16	12.76	14	12.76	15	12.76	20
12.78	10	12.78	11	12.78	7	12.78	9	12.78	9	12.78	13	12.78	14	12.78	14	12.78	15
12.8	4	12.8	18	12.8	21	12.8	9	12.8	17	12.8	12	12.8	16	12.8	12	12.8	13
12.82	3	12.82	14	12.82	15	12.82	14	12.82	11	12.82	15	12.82	20	12.82	11	12.82	15
12.84	8	12.84	18	12.84	15	12.84	10	12.84	12	12.84	15	12.84	11	12.84	17	12.84	9
12.86	10	12.86	10	12.86	13	12.86	11	12.86	12	12.86	19	12.86	17	12.86	15	12.86	8
12.88	8	12.88	16	12.88	10	12.88	21	12.88	12	12.88	12	12.88	11	12.88	11	12.88	14
12.9	5	12.9	11	12.9	12	12.9	6	12.9	13	12.9	14	12.9	8	12.9	11	12.9	13
12.92	14	12.92	11	12.92	9	12.92	11	12.92	17	12.92	10	12.92	15	12.92	16	12.92	11
12.94	7	12.94	12	12.94	12	12.94	16	12.94	14	12.94	12	12.94	7	12.94	7	12.94	18
12.96	5	12.96	16	12.96	15	12.96	12	12.96	12	12.96	15	12.96	19	12.96	10	12.96	12
12.98	10	12.98	14	12.98	15	12.98	9	12.98	15	12.98	10	12.98	15	12.98	16	12.98	14
13	17	13	11	13	17	13	16	13	17	13	18	13	15	13	11	13	13
13.02	5	13.02	18	13.02	10	13.02	10	13.02	20	13.02	13	13.02	10	13.02	15	13.02	15
13.04	13	13.04	12	13.04	14	13.04	12	13.04	12	13.04	15	13.04	14	13.04	12	13.04	10
13.06	10	13.06	15	13.06	5	13.06	18	13.06	20	13.06	9	13.06	10	13.06	14	13.06	12
13.08	6	13.08	13	13.08	12	13.08	11	13.08	13	13.08	7	13.08	23	13.08	14	13.08	12
13.1	9	13.1	11	13.1	13	13.1	13	13.1	17	13.1	14	13.1	9	13.1	11	13.1	17
13.12	9	13.12	5	13.12	15	13.12	8	13.12	15	13.12	15	13.12	15	13.12	18	13.12	10
13.14	9	13.14	15	13.14	12	13.14	12	13.14	12	13.14	18	13.14	14	13.14	13	13.14	12
13.16	6	13.16	11	13.16	13	13.16	10	13.16	13	13.16	15	13.16	6	13.16	10	13.16	9
13.18	8	13.18	8	13.18	11	13.18	12	13.18	20	13.18	14	13.18	16	13.18	19	13.18	12
13.2	15	13.2	9	13.2	14	13.2	12	13.2	11	13.2	20	13.2	10	13.2	17	13.2	11
13.22	5	13.22	15	13.22	10	13.22	14	13.22	9	13.22	11	13.22	22	13.22	18	13.22	6
13.24	9	13.24	16	13.24	12	13.24	15	13.24	14	13.24	17	13.24	13	13.24	10	13.24	7
13.26	14	13.26	10	13.26	12	13.26	11	13.26	10	13.26	15	13.26	16	13.26	11	13.26	10
13.28	12	13.28	11	13.28	18	13.28	9	13.28	15	13.28	9	13.28	12	13.28	11	13.28	7
13.3	6	13.3	19	13.3	7	13.3	17	13.3	11	13.3	16	13.3	14	13.3	12	13.3	13
13.32	10	13.32	10	13.32	11	13.32	11	13.32	16	13.32	18	13.32	10	13.32	15	13.32	9
13.34	9	13.34	15	13.34	21	13.34	12	13.34	9	13.34	19	13.34	17	13.34	10	13.34	6
13.36	7	13.36	18	13.36	12	13.36	14	13.36	9	13.36	17	13.36	15	13.36	10	13.36	12
13.38	11	13.38	14	13.38	14	13.38	13	13.38	15	13.38	10	13.38	12	13.38	8	13.38	12
13.4	6	13.4	12	13.4	7	13.4	11	13.4	13	13.4	12	13.4	14	13.4	12	13.4	10
13.42	9	13.42	11	13.42	17	13.42	7	13.42	9	13.42	15	13.42	17	13.42	11	13.42	9
13.44	4	13.44	8	13.44	12	13.44	16	13.44	26	13.44	15	13.44	5	13.44	6	13.44	9
13.46	7	13.46	12	13.46	12	13.46	15	13.46	15	13.46	27	13.46	19	13.46	14	13.46	13
13.48	14	13.48	12	13.48	10	13.48	6	13.48	9	13.48	18	13.48	5	13.48	18	13.48	9
13.5	7	13.5	9	13.5	12	13.5	10	13.5	19	13.5	27	13.5	17	13.5	11	13.5	11
13.52	9	13.52	13	13.52	15	13.52	13	13.52	12	13.52	19	13.52	20	13.52	10	13.52	15
13.54	12	13.54	10	13.54	11	13.54	11	13.54	16	13.54	21	13.54	24	13.54	16	13.54	9
13.56	6	13.56	10	13.56	17	13.56	20	13.56	16	13.56	11	13.56	10	13.56	13	13.56	11
13.58	7	13.58	8	13.58	11	13.58	10	13.58	8	13.58	12	13.58	11	13.58	10	13.58	11
13.6	17	13.6	9	13.6	16	13.6	12	13.6	10	13.6	8	13.6	14	13.6	11	13.6	18
13.62	9	13.62	10	13.62	6	13.62	14	13.62	8	13.62	11	13.62	5	13.62	18	13.62	14
13.64	9	13.64	10	13.64	14	13.64	15	13.64	13	13.64	11	13.64	13	13.64	13	13.64	6
13.66	6	13.66	14	13.66	9	13.66	11	13.66	10	13.66	27	13.66	15	13.66	17	13.66	7
13.68	9	13.68	8	13.68	17	13.68	10	13.68	15	13.68	13	13.68	13	13.68	9	13.68	8
13.7	6	13.7	13	13.7	10	13.7	11	13.7	17	13.7	16	13.7	18	13.7	13	13.7	10
13.72	1	13.72	10	13.72	13	13.72	10	13.72	15	13.72	16	13.72	7	13.72	8	13.72	12
13.74	6	13.74	14	13.74	10	13.74	15	13.74	12	13.74	9	13.74	10	13.74	15	13.74	6
13.76	6	13.76	18	13.76	11	13.76	9	13.76	14	13.76	12	13.76	6	13.76	14	13.76	12
13.78	10	13.78	13	13.78	13	13.78	17	13.78	12	13.78	14	13.78	5	13.78	16	13.78	6
13.8	2	13.8	8	13.8	10	13.8	13	13.8	8	13.8	19	13.8	9	13.8	16	13.8	9
13.82	13	13.82	8	13.82	15	13.82	10	13.82	13	13.82	19	13.82	8	13.82	15	13.82	13
13.84	8	13.84	13	13.84	10	13.84	9	13.84	12	13.84	21	13.84	18	13.84	16	13.84	8
13.86	2	13.86	11	13.86	17	13.86	10	13.86	15	13.86	11	13.86	9	13.86	15	13.86	15
13.88	10	13.88	6	13.88	15	13.88	14	13.88	16	13.88	11	13.88	15	13.88	15	13.88	17
13.9	6	13.9	14	13.9	12	13.9	5	13.9	8	13.9	19	13.9	15	13.9	10	13.9	9
13.92	5	13.92	13	13.92	14	13.92	12	13.92	13	13.92	11	13.92	17	13.92	8	13.92	7
13.94	9	13.94	9	13.94	15	13.94	11	13.94	13	13.94	12	13.94	11	13.94	20	13.94	7
13.96	13	13.96	3	13.96	13	13.96	18	13.96	19	13.96	18	13.96	14	13.96	11	13.96	7
13.98	9	13.98	11	13.98	18	13.98	16	13.98	12	13.98	15	13.98	14	13.98	12	13.98	12
14	6	14	6	14	13	14	9	14	13	14	7	14	16	14	11	14	5
14.02	5	14.02	14	14.02	17	14.02	22	14.02	15	14.02	15	14.02	8	14.02	12	14.02	11
14.04	16	14.04	9	14.04	11	14.04	16	14.04	7	14.04	13	14.04	16	14.04	10	14.04	8
14.06	4	14.06	13	14.06	18	14.06	13	14.06	9	14.06	16	14.06	16	14.06	14	14.06	10
14.08	7	14.08	9	14.08	8	14.08	10	14.08	17	14.08	20	14.08	11	14.08	9	14.08	10
14.1	6	14.1	15	14.1	10	14.1	11	14.1	7	14.1	7	14.1	16	14.1	12	14.1	11
14.12	8	14.12	8	14.12	18	14.12	10	14.12	12	14.12	11	14.12	11	14.12	9	14.12	9
14.14	7	14.14	11	14.14	13	14.14	10	14.14	13	14.14	11	14.14	11	14.14	15	14.14	6
14.16	5	14.16	6	14.16	10	14.16	5	14.16	13	14.16	15	14.16	12	14.16	17	14.16	13
14.18	2	14.18	9	14.18	20	14.18	14	14.18	16	14.18	11	14.18	13	14.18	8	14.18	11
14.2	8	14.2	15	14.2	15	14.2	8	14.2	10	14.2	5	14.2	9	14.2	10	14.2	6
14.22	7	14.22	15	14.22	26	14.22	12	14.22	22	14.22	12	14.22	13	14.22	13	14.22	11
14.24	4	14.24	16	14.24	19	14.24	11	14.24	9	14.24	20	14.24	16	14.24	17	14.24	11
14.26	11	14.26	9	14.26	11	14.26	9	14.26	22	14.26	21	14.26	15	14.26	20	14.26	12
14.28	9	14.28	14	14.28	29	14.28	13	14.28	12	14.28	9	14.28	18	14.28	18	14.28	12
14.3	5	14.3	19	14.3	24	14.3	9	14.3	22	14.3	18	14.3	10	14.3	18	14.3	11
14.32	7	14.32	12	14.32	13	14.32	7	14.32	11	14.32	15	14.32	16	14.32	13	14.32	15
14.34	8	14.34	14	14.34	18	14.34	14	14.34	8	14.34	17	14.34	11	14.34	11	14.34	10
14.36	10	14.36	11	14.36	23	14.36	11	14.36	14	14.36	10	14.36	12	14.36	8	14.36	19
14.38	11	14.38	15	14.38	17	14.38	12	14.38	14	14.38	12	14.38	9	14.38	19	14.38	15
14.4	8	14.4	13	14.4	28	14.4	20	14.4	17	14.4	10	14.4	16	14.4	16	14.4	15
14.42	7	14.42	18	14.42	26	14.42	17	14.42	16	14.42	16	14.42	13	14.42	12	14.42	17
14.44	9	14.44	14	14.44	29	14.44	14	14.44	7	14.44	18	14.44	7	14.44	15	14.44	37
14.46	5	14.46	16	14.46	34	14.46	19	14.46	6	14.46	19	14.46	10	14.46	23	14.46	15
14.48	13	14.48	14	14.48	37	14.48	28	14.48	10	14.48	22	14.48	13	14.48	8	14.48	17
14.5	6	14.5	14	14.5	48	14.5	14	14.5	19	14.5	17	14.5	5	14.5	15	14.5	18
14.52	6	14.52	15	14.52	61	14.52	17	14.52	11	14.52	10	14.52	10	14.52	7	14.52	11
14.54	5	14.54	19	14.54	65	14.54	19	14.54	9	14.54	15	14.54	16	14.54	19	14.54	22
14.56	10	14.56	17	14.56	44	14.56	18	14.56	13	14.56	10	14.56	10	14.56	15	14.56	14
14.58	6	14.58	11	14.58	33	14.58	19	14.58	17	14.58	10	14.58	14	14.58	14	14.58	12
14.6	9	14.6	21	14.6	30	14.6	11	14.6	12	14.6	14	14.6	15	14.6	8	14.6	6
14.62	6	14.62	18	14.62	23	14.62	10	14.62	11	14.62	12	14.62	10	14.62	13	14.62	12
14.64	9	14.64	15	14.64	20	14.64	11	14.64	13	14.64	14	14.64	14	14.64	14	14.64	11
14.66	9	14.66	17	14.66	17	14.66	11	14.66	12	14.66	18	14.66	7	14.66	13	14.66	12
14.68	7	14.68	29	14.68	10	14.68	10	14.68	10	14.68	14	14.68	7	14.68	9	14.68	14
14.7	6	14.7	15	14.7	15	14.7	17	14.7	12	14.7	8	14.7	9	14.7	9	14.7	7
14.72	9	14.72	18	14.72	17	14.72	10	14.72	16	14.72	11	14.72	10	14.72	6	14.72	14
14.74	7	14.74	15	14.74	4	14.74	15	14.74	9	14.74	11	14.74	12	14.74	9	14.74	11
14.76	9	14.76	13	14.76	11	14.76	13	14.76	17	14.76	12	14.76	17	14.76	9	14.76	12
14.78	6	14.78	12	14.78	20	14.78	16	14.78	14	14.78	12	14.78	10	14.78	15	14.78	9
14.8	2	14.8	15	14.8	10	14.8	6	14.8	18	14.8	23	14.8	13	14.8	10	14.8	13
14.82	5	14.82	11	14.82	14	14.82	14	14.82	13	14.82	9	14.82	10	14.82	10	14.82	13
14.84	4	14.84	13	14.84	12	14.84	12	14.84	13	14.84	11	14.84	15	14.84	11	14.84	8
14.86	8	14.86	10	14.86	7	14.86	16	14.86	10	14.86	16	14.86	11	14.86	5	14.86	15
14.88	11	14.88	12	14.88	11	14.88	8	14.88	8	14.88	12	14.88	13	14.88	12	14.88	9
14.9	5	14.9	13	14.9	12	14.9	9	14.9	6	14.9	14	14.9	8	14.9	9	14.9	9
14.92	8	14.92	7	14.92	14	14.92	5	14.92	16	14.92	14	14.92	15	14.92	12	14.92	12
14.94	3	14.94	13	14.94	8	14.94	10	14.94	16	14.94	12	14.94	12	14.94	11	14.94	8
14.96	7	14.96	7	14.96	14	14.96	5	14.96	12	14.96	11	14.96	7	14.96	14	14.96	6
14.98	4	14.98	7	14.98	10	14.98	10	14.98	14	14.98	17	14.98	7	14.98	11	14.98	3
15	11	15	8	15	12	15	7	15	15	15	11	15	6	15	13	15	6
15.02	6	15.02	9	15.02	9	15.02	13	15.02	15	15.02	14	15.02	6	15.02	12	15.02	6
15.04	5	15.04	7	15.04	13	15.04	10	15.04	16	15.04	16	15.04	13	15.04	19	15.04	9
15.06	2	15.06	8	15.06	7	15.06	14	15.06	8	15.06	16	15.06	15	15.06	9	15.06	6
15.08	6	15.08	6	15.08	13	15.08	16	15.08	6	15.08	15	15.08	10	15.08	8	15.08	14
15.1	9	15.1	26	15.1	8	15.1	13	15.1	12	15.1	14	15.1	14	15.1	7	15.1	9
15.12	6	15.12	13	15.12	10	15.12	18	15.12	13	15.12	10	15.12	9	15.12	12	15.12	5
15.14	7	15.14	12	15.14	11	15.14	16	15.14	8	15.14	12	15.14	16	15.14	15	15.14	13
15.16	12	15.16	11	15.16	6	15.16	13	15.16	17	15.16	10	15.16	12	15.16	11	15.16	7
15.18	7	15.18	10	15.18	11	15.18	10	15.18	8	15.18	15	15.18	7	15.18	18	15.18	8
15.2	5	15.2	9	15.2	8	15.2	12	15.2	6	15.2	17	15.2	6	15.2	8	15.2	14
15.22	6	15.22	11	15.22	10	15.22	6	15.22	16	15.22	19	15.22	13	15.22	11	15.22	9
15.24	12	15.24	11	15.24	7	15.24	6	15.24	11	15.24	11	15.24	7	15.24	14	15.24	15
15.26	6	15.26	18	15.26	15	15.26	15	15.26	13	15.26	20	15.26	17	15.26	15	15.26	6
15.28	9	15.28	8	15.28	17	15.28	19	15.28	14	15.28	10	15.28	13	15.28	6	15.28	10
15.3	8	15.3	4	15.3	8	15.3	9	15.3	15	15.3	13	15.3	16	15.3	16	15.3	7
15.32	8	15.32	8	15.32	13	15.32	10	15.32	15	15.32	17	15.32	9	15.32	12	15.32	14
15.34	3	15.34	9	15.34	11	15.34	10	15.34	13	15.34	14	15.34	10	15.34	14	15.34	12
15.36	9	15.36	12	15.36	14	15.36	6	15.36	14	15.36	22	15.36	10	15.36	9	15.36	12
15.38	5	15.38	6	15.38	11	15.38	11	15.38	13	15.38	10	15.38	12	15.38	15	15.38	7
15.4	8	15.4	12	15.4	19	15.4	13	15.4	9	15.4	12	15.4	5	15.4	15	15.4	10
15.42	8	15.42	7	15.42	6	15.42	12	15.42	9	15.42	6	15.42	5	15.42	17	15.42	15
15.44	11	15.44	16	15.44	16	15.44	13	15.44	12	15.44	12	15.44	12	15.44	10	15.44	3
15.46	9	15.46	10	15.46	11	15.46	11	15.46	8	15.46	9	15.46	13	15.46	9	15.46	12
15.48	9	15.48	3	15.48	10	15.48	7	15.48	11	15.48	16	15.48	15	15.48	15	15.48	9
15.5	12	15.5	13	15.5	15	15.5	12	15.5	16	15.5	13	15.5	15	15.5	11	15.5	10
15.52	10	15.52	11	15.52	8	15.52	11	15.52	12	15.52	15	15.52	12	15.52	6	15.52	14
15.54	6	15.54	8	15.54	16	15.54	11	15.54	10	15.54	16	15.54	10	15.54	10	15.54	9
15.56	4	15.56	11	15.56	10	15.56	12	15.56	21	15.56	11	15.56	9	15.56	11	15.56	16
15.58	8	15.58	11	15.58	9	15.58	8	15.58	8	15.58	11	15.58	8	15.58	9	15.58	7
15.6	11	15.6	12	15.6	8	15.6	9	15.6	17	15.6	16	15.6	12	15.6	12	15.6	12
15.62	8	15.62	5	15.62	10	15.62	13	15.62	10	15.62	16	15.62	13	15.62	9	15.62	15
15.64	5	15.64	11	15.64	9	15.64	14	15.64	14	15.64	13	15.64	12	15.64	5	15.64	9
15.66	6	15.66	16	15.66	10	15.66	6	15.66	12	15.66	13	15.66	12	15.66	13	15.66	13
15.68	4	15.68	11	15.68	8	15.68	9	15.68	12	15.68	11	15.68	11	15.68	13	15.68	17
15.7	9	15.7	6	15.7	9	15.7	8	15.7	8	15.7	14	15.7	12	15.7	15	15.7	9
15.72	4	15.72	8	15.72	6	15.72	8	15.72	11	15.72	12	15.72	7	15.72	10	15.72	13
15.74	6	15.74	10	15.74	11	15.74	21	15.74	17	15.74	8	15.74	11	15.74	10	15.74	9
15.76	4	15.76	10	15.76	10	15.76	16	15.76	12	15.76	16	15.76	15	15.76	9	15.76	23
15.78	9	15.78	12	15.78	11	15.78	8	15.78	14	15.78	14	15.78	15	15.78	14	15.78	14
15.8	10	15.8	8	15.8	8	15.8	21	15.8	6	15.8	16	15.8	10	15.8	10	15.8	15
15.82	8	15.82	7	15.82	8	15.82	9	15.82	12	15.82	12	15.82	11	15.82	6	15.82	12
15.84	9	15.84	12	15.84	10	15.84	3	15.84	9	15.84	16	15.84	13	15.84	14	15.84	18
15.86	9	15.86	9	15.86	8	15.86	5	15.86	9	15.86	15	15.86	12	15.86	9	15.86	21
15.88	3	15.88	6	15.88	11	15.88	9	15.88	15	15.88	13	15.88	9	15.88	7	15.88	17
15.9	9	15.9	9	15.9	8	15.9	11	15.9	8	15.9	21	15.9	9	15.9	11	15.9	19
15.92	5	15.92	7	15.92	10	15.92	13	15.92	9	15.92	21	15.92	14	15.92	13	15.92	21
15.94	9	15.94	8	15.94	12	15.94	7	15.94	12	15.94	13	15.94	16	15.94	11	15.94	28
15.96	6	15.96	12	15.96	10	15.96	8	15.96	14	15.96	23	15.96	14	15.96	6	15.96	34
15.98	9	15.98	8	15.98	8	15.98	9	15.98	19	15.98	12	15.98	12	15.98	13	15.98	21
16	11	16	12	16	14	16	11	16	8	16	16	16	13	16	10	16	29
16.02	6	16.02	12	16.02	5	16.02	7	16.02	15	16.02	20	16.02	9	16.02	12	16.02	44
16.04	8	16.04	5	16.04	10	16.04	12	16.04	6	16.04	14	16.04	14	16.04	13	16.04	54
16.06	5	16.06	15	16.06	9	16.06	13	16.06	9	16.06	16	16.06	12	16.06	6	16.06	38
16.08	11	16.08	16	16.08	14	16.08	9	16.08	7	16.08	16	16.08	14	16.08	12	16.08	58
16.1	6	16.1	4	16.1	13	16.1	9	16.1	7	16.1	6	16.1	12	16.1	8	16.1	41
16.12	8	16.12	10	16.12	9	16.12	10	16.12	10	16.12	14	16.12	14	16.12	16	16.12	36
16.14	6	16.14	12	16.14	9	16.14	6	16.14	11	16.14	13	16.14	16	16.14	10	16.14	25
16.16	8	16.16	10	16.16	14	16.16	14	16.16	8	16.16	14	16.16	8	16.16	12	16.16	29
16.18	12	16.18	11	16.18	11	16.18	14	16.18	10	16.18	11	16.18	9	16.18	13	16.18	14
16.2	5	16.2	7	16.2	13	16.2	8	16.2	11	16.2	10	16.2	12	16.2	8	16.2	15
16.22	6	16.22	7	16.22	15	16.22	10	16.22	14	16.22	10	16.22	17	16.22	5	16.22	12
16.24	9	16.24	20	16.24	8	16.24	8	16.24	14	16.24	17	16.24	12	16.24	11	16.24	21
16.26	6	16.26	8	16.26	10	16.26	17	16.26	9	16.26	16	16.26	7	16.26	7	16.26	11
16.28	7	16.28	6	16.28	8	16.28	9	16.28	11	16.28	16	16.28	12	16.28	16	16.28	8
16.3	11	16.3	11	16.3	18	16.3	20	16.3	13	16.3	18	16.3	14	16.3	14	16.3	13
16.32	10	16.32	9	16.32	7	16.32	13	16.32	10	16.32	8	16.32	17	16.32	8	16.32	7
16.34	9	16.34	5	16.34	18	16.34	8	16.34	9	16.34	17	16.34	6	16.34	11	16.34	16
16.36	4	16.36	13	16.36	5	16.36	11	16.36	14	16.36	13	16.36	9	16.36	11	16.36	12
16.38	4	16.38	8	16.38	14	16.38	8	16.38	11	16.38	20	16.38	15	16.38	12	16.38	10
16.4	6	16.4	10	16.4	11	16.4	11	16.4	10	16.4	13	16.4	8	16.4	8	16.4	14
16.42	4	16.42	11	16.42	12	16.42	10	16.42	9	16.42	11	16.42	14	16.42	14	16.42	6
16.44	6	16.44	14	16.44	7	16.44	10	16.44	11	16.44	12	16.44	12	16.44	13	16.44	9
16.46	8	16.46	7	16.46	14	16.46	15	16.46	7	16.46	11	16.46	10	16.46	11	16.46	9
16.48	8	16.48	12	16.48	8	16.48	14	16.48	7	16.48	13	16.48	1	16.48	9	16.48	11
16.5	8	16.5	10	16.5	7	16.5	5	16.5	13	16.5	17	16.5	13	16.5	7	16.5	13
16.52	8	16.52	8	16.52	18	16.52	10	16.52	8	16.52	17	16.52	8	16.52	12	16.52	10
16.54	5	16.54	12	16.54	10	16.54	5	16.54	11	16.54	10	16.54	10	16.54	13	16.54	8
16.56	5	16.56	6	16.56	12	16.56	7	16.56	13	16.56	11	16.56	12	16.56	9	16.56	10
16.58	8	16.58	4	16.58	9	16.58	10	16.58	10	16.58	17	16.58	13	16.58	7	16.58	6
16.6	3	16.6	8	16.6	13	16.6	10	16.6	16	16.6	10	16.6	10	16.6	5	16.6	9
16.62	11	16.62	10	16.62	7	16.62	3	16.62	10	16.62	18	16.62	8	16.62	19	16.62	8
16.64	6	16.64	6	16.64	14	16.64	5	16.64	9	16.64	11	16.64	18	16.64	9	16.64	14
16.66	5	16.66	13	16.66	12	16.66	9	16.66	13	16.66	17	16.66	17	16.66	6	16.66	10
16.68	2	16.68	9	16.68	2	16.68	6	16.68	4	16.68	10	16.68	9	16.68	7	16.68	9
16.7	12	16.7	9	16.7	14	16.7	13	16.7	11	16.7	13	16.7	8	16.7	11	16.7	10
16.72	9	16.72	3	16.72	6	16.72	12	16.72	7	16.72	13	16.72	9	16.72	7	16.72	8
16.74	8	16.74	15	16.74	6	16.74	13	16.74	7	16.74	12	16.74	16	16.74	10	16.74	11
16.76	7	16.76	8	16.76	9	16.76	8	16.76	17	16.76	11	16.76	9	16.76	10	16.76	5
16.78	4	16.78	13	16.78	13	16.78	5	16.78	13	16.78	14	16.78	16	16.78	9	16.78	11
16.8	2	16.8	9	16.8	6	16.8	9	16.8	21	16.8	9	16.8	13	16.8	12	16.8	7
16.82	10	16.82	7	16.82	6	16.82	8	16.82	16	16.82	8	16.82	11	16.82	7	16.82	7
16.84	7	16.84	7	16.84	5	16.84	13	16.84	13	16.84	14	16.84	22	16.84	15	16.84	10
16.86	8	16.86	9	16.86	6	16.86	10	16.86	11	16.86	7	16.86	7	16.86	5	16.86	7
16.88	6	16.88	8	16.88	12	16.88	12	16.88	11	16.88	12	16.88	10	16.88	10	16.88	7
16.9	7	16.9	5	16.9	10	16.9	10	16.9	8	16.9	15	16.9	10	16.9	16	16.9	5
16.92	6	16.92	9	16.92	7	16.92	16	16.92	10	16.92	14	16.92	7	16.92	8	16.92	9
16.94	5	16.94	13	16.94	11	16.94	16	16.94	13	16.94	16	16.94	7	16.94	11	16.94	8
16.96	6	16.96	9	16.96	10	16.96	7	16.96	10	16.96	16	16.96	8	16.96	11	16.96	8
16.98	5	16.98	14	16.98	11	16.98	9	16.98	10	16.98	9	16.98	9	16.98	8	16.98	9
17	6	17	10	17	11	17	6	17	14	17	12	17	7	17	14	17	14
17.02	7	17.02	13	17.02	8	17.02	9	17.02	10	17.02	11	17.02	14	17.02	11	17.02	10
17.04	9	17.04	11	17.04	13	17.04	14	17.04	14	17.04	12	17.04	6	17.04	11	17.04	12
17.06	6	17.06	5	17.06	9	17.06	12	17.06	10	17.06	19	17.06	7	17.06	7	17.06	15
17.08	4	17.08	13	17.08	13	17.08	6	17.08	8	17.08	11	17.08	12	17.08	8	17.08	11
17.1	10	17.1	5	17.1	20	17.1	8	17.1	9	17.1	11	17.1	17	17.1	13	17.1	5
17.12	8	17.12	11	17.12	10	17.12	2	17.12	9	17.12	19	17.12	16	17.12	8	17.12	7
17.14	6	17.14	4	17.14	8	17.14	11	17.14	8	17.14	19	17.14	8	17.14	20	17.14	8
17.16	9	17.16	12	17.16	12	17.16	11	17.16	11	17.16	11	17.16	12	17.16	7	17.16	9
17.18	9	17.18	13	17.18	8	17.18	5	17.18	10	17.18	17	17.18	12	17.18	9	17.18	8
17.2	10	17.2	4	17.2	11	17.2	12	17.2	9	17.2	15	17.2	14	17.2	9	17.2	9
17.22	10	17.22	5	17.22	8	17.22	9	17.22	12	17.22	14	17.22	8	17.22	11	17.22	10
17.24	11	17.24	11	17.24	12	17.24	10	17.24	13	17.24	11	17.24	12	17.24	9	17.24	11
17.26	7	17.26	7	17.26	15	17.26	8	17.26	12	17.26	12	17.26	13	17.26	10	17.26	15
17.28	6	17.28	11	17.28	11	17.28	15	17.28	7	17.28	17	17.28	8	17.28	16	17.28	7
17.3	5	17.3	11	17.3	8	17.3	9	17.3	11	17.3	21	17.3	10	17.3	9	17.3	9
17.32	8	17.32	13	17.32	9	17.32	13	17.32	13	17.32	11	17.32	13	17.32	19	17.32	11
17.34	9	17.34	8	17.34	11	17.34	12	17.34	12	17.34	8	17.34	14	17.34	9	17.34	7
17.36	5	17.36	9	17.36	14	17.36	17	17.36	11	17.36	10	17.36	7	17.36	9	17.36	6
17.38	7	17.38	6	17.38	8	17.38	8	17.38	17	17.38	18	17.38	10	17.38	10	17.38	10
17.4	8	17.4	12	17.4	8	17.4	10	17.4	11	17.4	14	17.4	8	17.4	8	17.4	10
17.42	6	17.42	5	17.42	10	17.42	6	17.42	8	17.42	11	17.42	9	17.42	13	17.42	15
17.44	6	17.44	8	17.44	9	17.44	11	17.44	7	17.44	14	17.44	14	17.44	9	17.44	6
17.46	3	17.46	13	17.46	9	17.46	9	17.46	6	17.46	9	17.46	12	17.46	9	17.46	11
17.48	2	17.48	14	17.48	7	17.48	8	17.48	11	17.48	13	17.48	11	17.48	6	17.48	5
17.5	8	17.5	10	17.5	8	17.5	6	17.5	10	17.5	14	17.5	7	17.5	5	17.5	4
17.52	6	17.52	11	17.52	12	17.52	10	17.52	4	17.52	7	17.52	8	17.52	10	17.52	9
17.54	6	17.54	12	17.54	12	17.54	17	17.54	5	17.54	19	17.54	5	17.54	8	17.54	10
17.56	5	17.56	9	17.56	13	17.56	5	17.56	14	17.56	17	17.56	8	17.56	9	17.56	8
17.58	5	17.58	10	17.58	7	17.58	12	17.58	10	17.58	11	17.58	13	17.58	10	17.58	10
17.6	9	17.6	15	17.6	8	17.6	1	17.6	14	17.6	14	17.6	6	17.6	7	17.6	11
17.62	9	17.62	11	17.62	8	17.62	18	17.62	11	17.62	16	17.62	10	17.62	17	17.62	10
17.64	3	17.64	8	17.64	9	17.64	9	17.64	10	17.64	14	17.64	14	17.64	15	17.64	16
17.66	6	17.66	13	17.66	8	17.66	9	17.66	13	17.66	9	17.66	10	17.66	14	17.66	13
17.68	6	17.68	6	17.68	12	17.68	15	17.68	9	17.68	18	17.68	11	17.68	11	17.68	11
17.7	8	17.7	5	17.7	5	17.7	13	17.7	10	17.7	14	17.7	5	17.7	10	17.7	8
17.72	7	17.72	6	17.72	7	17.72	8	17.72	9	17.72	11	17.72	8	17.72	13	17.72	8
17.74	4	17.74	17	17.74	6	17.74	14	17.74	15	17.74	15	17.74	7	17.74	5	17.74	6
17.76	10	17.76	12	17.76	11	17.76	10	17.76	14	17.76	14	17.76	14	17.76	7	17.76	13
17.78	6	17.78	11	17.78	13	17.78	12	17.78	13	17.78	9	17.78	16	17.78	12	17.78	11
17.8	6	17.8	9	17.8	5	17.8	12	17.8	14	17.8	13	17.8	11	17.8	9	17.8	10
17.82	3	17.82	17	17.82	11	17.82	10	17.82	7	17.82	14	17.82	12	17.82	11	17.82	11
17.84	5	17.84	9	17.84	11	17.84	7	17.84	6	17.84	15	17.84	10	17.84	17	17.84	12
17.86	7	17.86	5	17.86	14	17.86	14	17.86	10	17.86	14	17.86	9	17.86	13	17.86	11
17.88	6	17.88	9	17.88	16	17.88	8	17.88	11	17.88	12	17.88	15	17.88	6	17.88	13
17.9	3	17.9	12	17.9	10	17.9	12	17.9	18	17.9	15	17.9	9	17.9	9	17.9	14
17.92	7	17.92	16	17.92	11	17.92	12	17.92	19	17.92	14	17.92	9	17.92	10	17.92	13
17.94	11	17.94	8	17.94	14	17.94	5	17.94	25	17.94	16	17.94	10	17.94	15	17.94	21
17.96	4	17.96	10	17.96	8	17.96	13	17.96	17	17.96	19	17.96	5	17.96	10	17.96	19
17.98	7	17.98	14	17.98	13	17.98	8	17.98	5	17.98	13	17.98	10	17.98	13	17.98	25
18	10	18	15	18	8	18	10	18	9	18	15	18	8	18	10	18	19
18.02	9	18.02	12	18.02	7	18.02	17	18.02	11	18.02	15	18.02	12	18.02	18	18.02	12
18.04	6	18.04	12	18.04	6	18.04	7	18.04	12	18.04	16	18.04	4	18.04	10	18.04	24
18.06	7	18.06	11	18.06	12	18.06	9	18.06	10	18.06	15	18.06	9	18.06	11	18.06	14
18.08	5	18.08	10	18.08	7	18.08	10	18.08	17	18.08	24	18.08	14	18.08	10	18.08	23
18.1	6	18.1	6	18.1	8	18.1	9	18.1	8	18.1	11	18.1	12	18.1	13	18.1	23
18.12	5	18.12	7	18.12	6	18.12	8	18.12	11	18.12	18	18.12	12	18.12	11	18.12	32
18.14	11	18.14	16	18.14	5	18.14	3	18.14	18	18.14	14	18.14	11	18.14	8	18.14	68
18.16	9	18.16	7	18.16	19	18.16	15	18.16	7	18.16	20	18.16	9	18.16	6	18.16	72
18.18	11	18.18	7	18.18	12	18.18	15	18.18	11	18.18	8	18.18	11	18.18	9	18.18	80
18.2	3	18.2	6	18.2	7	18.2	12	18.2	13	18.2	15	18.2	13	18.2	13	18.2	140
18.22	7	18.22	8	18.22	13	18.22	12	18.22	11	18.22	15	18.22	12	18.22	10	18.22	206
18.24	4	18.24	3	18.24	8	18.24	12	18.24	14	18.24	17	18.24	10	18.24	13	18.24	267
18.26	8	18.26	15	18.26	9	18.26	8	18.26	10	18.26	7	18.26	14	18.26	10	18.26	375
18.28	7	18.28	6	18.28	15	18.28	10	18.28	8	18.28	14	18.28	8	18.28	12	18.28	445
18.3	8	18.3	6	18.3	4	18.3	8	18.3	10	18.3	19	18.3	13	18.3	8	18.3	458
18.32	2	18.32	10	18.32	15	18.32	5	18.32	12	18.32	14	18.32	10	18.32	14	18.32	454
18.34	5	18.34	13	18.34	6	18.34	7	18.34	11	18.34	8	18.34	9	18.34	10	18.34	364
18.36	4	18.36	8	18.36	12	18.36	7	18.36	9	18.36	8	18.36	12	18.36	11	18.36	276
18.38	4	18.38	11	18.38	8	18.38	8	18.38	9	18.38	7	18.38	14	18.38	12	18.38	189
18.4	7	18.4	6	18.4	8	18.4	10	18.4	4	18.4	12	18.4	12	18.4	10	18.4	137
18.42	6	18.42	11	18.42	9	18.42	12	18.42	12	18.42	10	18.42	12	18.42	7	18.42	84
18.44	6	18.44	9	18.44	17	18.44	11	18.44	15	18.44	11	18.44	9	18.44	8	18.44	60
18.46	8	18.46	11	18.46	8	18.46	8	18.46	9	18.46	9	18.46	13	18.46	9	18.46	34
18.48	6	18.48	13	18.48	12	18.48	10	18.48	13	18.48	11	18.48	10	18.48	4	18.48	26
18.5	7	18.5	11	18.5	9	18.5	10	18.5	13	18.5	14	18.5	8	18.5	8	18.5	25
18.52	3	18.52	6	18.52	15	18.52	2	18.52	7	18.52	23	18.52	11	18.52	10	18.52	21
18.54	4	18.54	9	18.54	9	18.54	7	18.54	7	18.54	20	18.54	11	18.54	13	18.54	17
18.56	4	18.56	10	18.56	10	18.56	17	18.56	10	18.56	16	18.56	8	18.56	7	18.56	14
18.58	4	18.58	10	18.58	11	18.58	10	18.58	13	18.58	15	18.58	13	18.58	10	18.58	17
18.6	6	18.6	11	18.6	9	18.6	15	18.6	9	18.6	11	18.6	12	18.6	15	18.6	21
18.62	5	18.62	10	18.62	15	18.62	9	18.62	16	18.62	7	18.62	10	18.62	17	18.62	9
18.64	12	18.64	8	18.64	10	18.64	6	18.64	10	18.64	9	18.64	9	18.64	8	18.64	15
18.66	10	18.66	7	18.66	7	18.66	11	18.66	5	18.66	11	18.66	11	18.66	9	18.66	12
18.68	7	18.68	5	18.68	8	18.68	9	18.68	15	18.68	14	18.68	15	18.68	9	18.68	12
18.7	6	18.7	8	18.7	12	18.7	7	18.7	7	18.7	9	18.7	8	18.7	10	18.7	19
18.72	8	18.72	11	18.72	12	18.72	11	18.72	12	18.72	11	18.72	9	18.72	11	18.72	15
18.74	2	18.74	9	18.74	10	18.74	10	18.74	2	18.74	19	18.74	18	18.74	7	18.74	13
18.76	4	18.76	9	18.76	13	18.76	14	18.76	8	18.76	10	18.76	8	18.76	12	18.76	10
18.78	6	18.78	12	18.78	17	18.78	4	18.78	3	18.78	10	18.78	10	18.78	8	18.78	8
18.8	6	18.8	11	18.8	10	18.8	10	18.8	5	18.8	11	18.8	6	18.8	13	18.8	8
18.82	6	18.82	9	18.82	3	18.82	15	18.82	12	18.82	11	18.82	8	18.82	10	18.82	10
18.84	4	18.84	12	18.84	6	18.84	7	18.84	9	18.84	11	18.84	4	18.84	8	18.84	10
18.86	10	18.86	10	18.86	6	18.86	5	18.86	10	18.86	16	18.86	13	18.86	11	18.86	12
18.88	5	18.88	11	18.88	7	18.88	14	18.88	6	18.88	13	18.88	9	18.88	9	18.88	14
18.9	7	18.9	11	18.9	9	18.9	8	18.9	16	18.9	5	18.9	12	18.9	5	18.9	8
18.92	4	18.92	8	18.92	12	18.92	4	18.92	13	18.92	10	18.92	15	18.92	12	18.92	11
18.94	9	18.94	9	18.94	6	18.94	8	18.94	8	18.94	11	18.94	9	18.94	9	18.94	9
18.96	3	18.96	8	18.96	10	18.96	8	18.96	7	18.96	13	18.96	7	18.96	14	18.96	6
18.98	2	18.98	12	18.98	7	18.98	6	18.98	13	18.98	12	18.98	15	18.98	13	18.98	8
19	2	19	5	19	13	19	11	19	9	19	10	19	16	19	6	19	13
19.02	3	19.02	4	19.02	7	19.02	12	19.02	11	19.02	15	19.02	7	19.02	8	19.02	4
19.04	3	19.04	8	19.04	7	19.04	9	19.04	13	19.04	10	19.04	11	19.04	13	19.04	5
19.06	6	19.06	13	19.06	6	19.06	10	19.06	15	19.06	6	19.06	10	19.06	10	19.06	5
19.08	9	19.08	9	19.08	8	19.08	7	19.08	18	19.08	15	19.08	8	19.08	10	19.08	5
19.1	2	19.1	11	19.1	11	19.1	9	19.1	11	19.1	17	19.1	8	19.1	14	19.1	10
19.12	5	19.12	13	19.12	11	19.12	8	19.12	11	19.12	17	19.12	13	19.12	9	19.12	8
19.14	4	19.14	4	19.14	8	19.14	5	19.14	11	19.14	14	19.14	6	19.14	11	19.14	12
19.16	3	19.16	12	19.16	13	19.16	8	19.16	12	19.16	9	19.16	12	19.16	13	19.16	14
19.18	4	19.18	7	19.18	9	19.18	12	19.18	8	19.18	13	19.18	13	19.18	6	19.18	4
19.2	8	19.2	13	19.2	10	19.2	7	19.2	7	19.2	16	19.2	6	19.2	9	19.2	9
19.22	8	19.22	9	19.22	11	19.22	7	19.22	9	19.22	15	19.22	12	19.22	14	19.22	9
19.24	8	19.24	7	19.24	9	19.24	11	19.24	10	19.24	18	19.24	7	19.24	11	19.24	6
19.26	8	19.26	10	19.26	8	19.26	7	19.26	13	19.26	10	19.26	5	19.26	10	19.26	11
19.28	5	19.28	8	19.28	9	19.28	7	19.28	15	19.28	4	19.28	9	19.28	15	19.28	12
19.3	7	19.3	11	19.3	11	19.3	12	19.3	13	19.3	8	19.3	11	19.3	10	19.3	11
19.32	2	19.32	12	19.32	5	19.32	10	19.32	8	19.32	13	19.32	13	19.32	9	19.32	13
19.34	8	19.34	9	19.34	4	19.34	12	19.34	15	19.34	6	19.34	6	19.34	14	19.34	11
19.36	5	19.36	5	19.36	9	19.36	9	19.36	6	19.36	19	19.36	7	19.36	14	19.36	7
19.38	10	19.38	12	19.38	16	19.38	7	19.38	8	19.38	16	19.38	10	19.38	9	19.38	6
19.4	7	19.4	8	19.4	7	19.4	6	19.4	8	19.4	14	19.4	6	19.4	4	19.4	10
19.42	6	19.42	7	19.42	5	19.42	6	19.42	6	19.42	11	19.42	9	19.42	13	19.42	11
19.44	8	19.44	3	19.44	7	19.44	4	19.44	11	19.44	8	19.44	7	19.44	6	19.44	6
19.46	4	19.46	14	19.46	7	19.46	4	19.46	11	19.46	11	19.46	8	19.46	10	19.46	4
19.48	2	19.48	3	19.48	8	19.48	9	19.48	8	19.48	8	19.48	12	19.48	9	19.48	12
19.5	13	19.5	11	19.5	10	19.5	12	19.5	10	19.5	12	19.5	8	19.5	10	19.5	8
19.52	7	19.52	9	19.52	10	19.52	6	19.52	6	19.52	14	19.52	6	19.52	8	19.52	8
19.54	6	19.54	7	19.54	12	19.54	10	19.54	10	19.54	11	19.54	11	19.54	16	19.54	12
19.56	3	19.56	8	19.56	5	19.56	6	19.56	13	19.56	13	19.56	7	19.56	9	19.56	7
19.58	3	19.58	11	19.58	11	19.58	9	19.58	10	19.58	7	19.58	14	19.58	9	19.58	3
19.6	7	19.6	12	19.6	9	19.6	6	19.6	8	19.6	12	19.6	11	19.6	8	19.6	12
19.62	4	19.62	3	19.62	7	19.62	8	19.62	11	19.62	10	19.62	8	19.62	9	19.62	6
19.64	11	19.64	9	19.64	5	19.64	7	19.64	11	19.64	9	19.64	10	19.64	7	19.64	8
19.66	4	19.66	8	19.66	13	19.66	5	19.66	6	19.66	10	19.66	6	19.66	10	19.66	15
19.68	5	19.68	11	19.68	7	19.68	5	19.68	11	19.68	11	19.68	6	19.68	8	19.68	11
19.7	5	19.7	9	19.7	10	19.7	4	19.7	12	19.7	10	19.7	5	19.7	8	19.7	17
19.72	8	19.72	9	19.72	8	19.72	4	19.72	13	19.72	10	19.72	14	19.72	9	19.72	14
19.74	6	19.74	11	19.74	8	19.74	9	19.74	9	19.74	10	19.74	5	19.74	11	19.74	13
19.76	5	19.76	9	19.76	6	19.76	7	19.76	13	19.76	13	19.76	8	19.76	8	19.76	19
19.78	5	19.78	3	19.78	14	19.78	4	19.78	9	19.78	12	19.78	4	19.78	7	19.78	19
19.8	4	19.8	9	19.8	9	19.8	10	19.8	9	19.8	9	19.8	7	19.8	15	19.8	15
19.82	5	19.82	14	19.82	11	19.82	10	19.82	6	19.82	12	19.82	10	19.82	6	19.82	23
19.84	6	19.84	9	19.84	16	19.84	11	19.84	13	19.84	10	19.84	12	19.84	5	19.84	20
19.86	5	19.86	9	19.86	9	19.86	7	19.86	10	19.86	12	19.86	8	19.86	7	19.86	20
19.88	7	19.88	13	19.88	11	19.88	8	19.88	11	19.88	14	19.88	10	19.88	8	19.88	22
19.9	5	19.9	11	19.9	5	19.9	3	19.9	11	19.9	17	19.9	9	19.9	12	19.9	24
19.92	5	19.92	8	19.92	10	19.92	12	19.92	8	19.92	13	19.92	3	19.92	8	19.92	37
19.94	2	19.94	7	19.94	16	19.94	5	19.94	10	19.94	9	19.94	10	19.94	6	19.94	38
19.96	6	19.96	14	19.96	5	19.96	7	19.96	13	19.96	13	19.96	6	19.96	7	19.96	44
19.98	1	19.98	7	19.98	11	19.98	8	19.98	11	19.98	10	19.98	10	19.98	10	19.98	42
20	4	20	4	20	12	20	5	20	12	20	15	20	7	20	10	20	38
20.02	5	20.02	12	20.02	9	20.02	5	20.02	10	20.02	15	20.02	9	20.02	8	20.02	51
20.04	8	20.04	4	20.04	9	20.04	9	20.04	12	20.04	11	20.04	14	20.04	6	20.04	33
20.06	10	20.06	6	20.06	8	20.06	10	20.06	9	20.06	12	20.06	11	20.06	8	20.06	40
20.08	7	20.08	7	20.08	4	20.08	14	20.08	7	20.08	10	20.08	6	20.08	9	20.08	34
20.1	9	20.1	8	20.1	13	20.1	7	20.1	9	20.1	9	20.1	5	20.1	13	20.1	26
20.12	3	20.12	10	20.12	8	20.12	11	20.12	13	20.12	9	20.12	8	20.12	16	20.12	20
20.14	4	20.14	11	20.14	12	20.14	17	20.14	5	20.14	8	20.14	10	20.14	14	20.14	21
20.16	5	20.16	4	20.16	5	20.16	7	20.16	11	20.16	9	20.16	9	20.16	8	20.16	11
20.18	8	20.18	13	20.18	9	20.18	12	20.18	7	20.18	15	20.18	8	20.18	9	20.18	13
20.2	7	20.2	4	20.2	10	20.2	10	20.2	10	20.2	14	20.2	14	20.2	9	20.2	16
20.22	5	20.22	4	20.22	6	20.22	9	20.22	10	20.22	13	20.22	4	20.22	13	20.22	9
20.24	3	20.24	7	20.24	3	20.24	3	20.24	10	20.24	15	20.24	9	20.24	13	20.24	6
20.26	5	20.26	8	20.26	11	20.26	5	20.26	7	20.26	11	20.26	12	20.26	7	20.26	12
20.28	6	20.28	7	20.28	10	20.28	10	20.28	10	20.28	6	20.28	15	20.28	10	20.28	9
20.3	3	20.3	11	20.3	6	20.3	10	20.3	12	20.3	15	20.3	6	20.3	4	20.3	16
20.32	7	20.32	12	20.32	13	20.32	10	20.32	6	20.32	11	20.32	6	20.32	12	20.32	15
20.34	5	20.34	6	20.34	13	20.34	6	20.34	12	20.34	10	20.34	15	20.34	5	20.34	4
20.36	5	20.36	9	20.36	9	20.36	6	20.36	12	20.36	12	20.36	8	20.36	8	20.36	13
20.38	9	20.38	3	20.38	10	20.38	6	20.38	3	20.38	16	20.38	4	20.38	8	20.38	9
20.4	6	20.4	11	20.4	10	20.4	3	20.4	6	20.4	9	20.4	9	20.4	15	20.4	16
20.42	5	20.42	4	20.42	8	20.42	9	20.42	8	20.42	8	20.42	9	20.42	9	20.42	8
20.44	4	20.44	11	20.44	11	20.44	8	20.44	14	20.44	17	20.44	5	20.44	15	20.44	5
20.46	5	20.46	2	20.46	18	20.46	10	20.46	13	20.46	10	20.46	13	20.46	9	20.46	8
20.48	6	20.48	8	20.48	14	20.48	9	20.48	13	20.48	14	20.48	9	20.48	11	20.48	11
20.5	2	20.5	8	20.5	13	20.5	13	20.5	4	20.5	9	20.5	3	20.5	8	20.5	13
20.52	5	20.52	13	20.52	9	20.52	4	20.52	17	20.52	9	20.52	9	20.52	7	20.52	14
20.54	5	20.54	7	20.54	17	20.54	5	20.54	8	20.54	9	20.54	8	20.54	10	20.54	4
20.56	8	20.56	4	20.56	16	20.56	7	20.56	8	20.56	12	20.56	11	20.56	15	20.56	9
20.58	8	20.58	11	20.58	22	20.58	10	20.58	10	20.58	18	20.58	13	20.58	7	20.58	16
20.6	10	20.6	8	20.6	15	20.6	9	20.6	9	20.6	17	20.6	9	20.6	11	20.6	9
20.62	4	20.62	12	20.62	23	20.62	13	20.62	9	20.62	17	20.62	8	20.62	8	20.62	4
20.64	2	20.64	7	20.64	14	20.64	7	20.64	4	20.64	7	20.64	7	20.64	11	20.64	12
20.66	3	20.66	9	20.66	18	20.66	7	20.66	10	20.66	12	20.66	7	20.66	10	20.66	9
20.68	6	20.68	9	20.68	19	20.68	12	20.68	14	20.68	8	20.68	9	20.68	6	20.68	11
20.7	6	20.7	11	20.7	15	20.7	9	20.7	9	20.7	14	20.7	6	20.7	11	20.7	7
20.72	8	20.72	14	20.72	15	20.72	10	20.72	7	20.72	16	20.72	6	20.72	11	20.72	8
20.74	6	20.74	8	20.74	11	20.74	4	20.74	9	20.74	12	20.74	11	20.74	11	20.74	7
20.76	8	20.76	15	20.76	21	20.76	11	20.76	17	20.76	7	20.76	5	20.76	8	20.76	9
20.78	0	20.78	4	20.78	15	20.78	6	20.78	8	20.78	13	20.78	5	20.78	11	20.78	9
20.8	6	20.8	14	20.8	8	20.8	9	20.8	5	20.8	10	20.8	6	20.8	3	20.8	5
20.82	4	20.82	14	20.82	10	20.82	8	20.82	9	20.82	12	20.82	11	20.82	13	20.82	9
20.84	6	20.84	10	20.84	9	20.84	16	20.84	7	20.84	7	20.84	7	20.84	14	20.84	8
20.86	5	20.86	10	20.86	7	20.86	9	20.86	12	20.86	11	20.86	11	20.86	7	20.86	7
20.88	7	20.88	12	20.88	9	20.88	11	20.88	5	20.88	15	20.88	10	20.88	8	20.88	7
20.9	2	20.9	14	20.9	9	20.9	9	20.9	11	20.9	9	20.9	9	20.9	9	20.9	9
20.92	7	20.92	7	20.92	8	20.92	9	20.92	12	20.92	9	20.92	10	20.92	11	20.92	6
20.94	6	20.94	10	20.94	13	20.94	13	20.94	8	20.94	6	20.94	8	20.94	13	20.94	9
20.96	7	20.96	14	20.96	10	20.96	6	20.96	9	20.96	10	20.96	15	20.96	6	20.96	9
20.98	11	20.98	10	20.98	9	20.98	8	20.98	7	20.98	12	20.98	7	20.98	7	20.98	10
21	6	21	14	21	12	21	7	21	11	21	11	21	11	21	11	21	4
21.02	10	21.02	8	21.02	9	21.02	7	21.02	8	21.02	7	21.02	4	21.02	7	21.02	11
21.04	9	21.04	9	21.04	7	21.04	7	21.04	11	21.04	15	21.04	9	21.04	8	21.04	10
21.06	10	21.06	9	21.06	4	21.06	6	21.06	11	21.06	9	21.06	8	21.06	6	21.06	10
21.08	4	21.08	12	21.08	11	21.08	9	21.08	9	21.08	6	21.08	12	21.08	5	21.08	7
21.1	3	21.1	9	21.1	7	21.1	8	21.1	8	21.1	5	21.1	4	21.1	10	21.1	5
21.12	2	21.12	7	21.12	11	21.12	6	21.12	4	21.12	16	21.12	6	21.12	7	21.12	11
21.14	1	21.14	7	21.14	8	21.14	8	21.14	8	21.14	11	21.14	17	21.14	10	21.14	9
21.16	7	21.16	14	21.16	9	21.16	13	21.16	10	21.16	8	21.16	15	21.16	9	21.16	6
21.18	2	21.18	9	21.18	10	21.18	8	21.18	11	21.18	10	21.18	14	21.18	6	21.18	8
21.2	8	21.2	6	21.2	8	21.2	5	21.2	4	21.2	13	21.2	9	21.2	17	21.2	7
21.22	12	21.22	12	21.22	12	21.22	5	21.22	13	21.22	12	21.22	8	21.22	5	21.22	7
21.24	3	21.24	8	21.24	7	21.24	6	21.24	11	21.24	13	21.24	8	21.24	10	21.24	9
21.26	5	21.26	8	21.26	5	21.26	9	21.26	10	21.26	10	21.26	6	21.26	4	21.26	7
21.28	5	21.28	15	21.28	5	21.28	11	21.28	5	21.28	11	21.28	4	21.28	13	21.28	7
21.3	7	21.3	7	21.3	11	21.3	7	21.3	10	21.3	11	21.3	8	21.3	6	21.3	11
21.32	8	21.32	8	21.32	8	21.32	12	21.32	6	21.32	12	21.32	5	21.32	8	21.32	7
21.34	2	21.34	16	21.34	6	21.34	9	21.34	11	21.34	16	21.34	5	21.34	3	21.34	12
21.36	7	21.36	11	21.36	13	21.36	10	21.36	7	21.36	21	21.36	18	21.36	9	21.36	10
21.38	12	21.38	6	21.38	11	21.38	7	21.38	9	21.38	8	21.38	11	21.38	9	21.38	10
21.4	3	21.4	9	21.4	11	21.4	7	21.4	13	21.4	13	21.4	6	21.4	7	21.4	12
21.42	10	21.42	11	21.42	9	21.42	10	21.42	6	21.42	15	21.42	8	21.42	9	21.42	11
21.44	9	21.44	6	21.44	9	21.44	6	21.44	6	21.44	9	21.44	8	21.44	7	21.44	8
21.46	3	21.46	8	21.46	8	21.46	9	21.46	7	21.46	16	21.46	6	21.46	11	21.46	11
21.48	8	21.48	11	21.48	8	21.48	8	21.48	10	21.48	12	21.48	12	21.48	13	21.48	19
21.5	9	21.5	7	21.5	9	21.5	5	21.5	8	21.5	14	21.5	11	21.5	9	21.5	6
21.52	9	21.52	10	21.52	7	21.52	5	21.52	12	21.52	12	21.52	9	21.52	11	21.52	9
21.54	6	21.54	11	21.54	8	21.54	10	21.54	10	21.54	11	21.54	14	21.54	10	21.54	6
21.56	5	21.56	4	21.56	7	21.56	14	21.56	6	21.56	10	21.56	10	21.56	7	21.56	6
21.58	4	21.58	8	21.58	8	21.58	13	21.58	8	21.58	8	21.58	2	21.58	15	21.58	13
21.6	8	21.6	6	21.6	9	21.6	8	21.6	9	21.6	9	21.6	10	21.6	6	21.6	1
21.62	6	21.62	5	21.62	12	21.62	8	21.62	11	21.62	14	21.62	18	21.62	9	21.62	15
21.64	6	21.64	12	21.64	14	21.64	8	21.64	6	21.64	9	21.64	10	21.64	13	21.64	8
21.66	8	21.66	11	21.66	8	21.66	5	21.66	8	21.66	11	21.66	13	21.66	10	21.66	5
21.68	4	21.68	6	21.68	6	21.68	5	21.68	8	21.68	14	21.68	11	21.68	3	21.68	16
21.7	7	21.7	2	21.7	5	21.7	11	21.7	10	21.7	9	21.7	7	21.7	6	21.7	18
21.72	5	21.72	12	21.72	5	21.72	7	21.72	9	21.72	15	21.72	13	21.72	9	21.72	13
21.74	3	21.74	12	21.74	10	21.74	11	21.74	8	21.74	8	21.74	6	21.74	7	21.74	13
21.76	5	21.76	11	21.76	8	21.76	10	21.76	7	21.76	8	21.76	9	21.76	5	21.76	15
21.78	5	21.78	11	21.78	5	21.78	15	21.78	9	21.78	12	21.78	10	21.78	9	21.78	14
21.8	10	21.8	4	21.8	8	21.8	4	21.8	6	21.8	7	21.8	11	21.8	7	21.8	19
21.82	4	21.82	9	21.82	12	21.82	14	21.82	6	21.82	13	21.82	12	21.82	8	21.82	27
21.84	9	21.84	4	21.84	5	21.84	5	21.84	7	21.84	10	21.84	10	21.84	9	21.84	30
21.86	8	21.86	12	21.86	9	21.86	9	21.86	7	21.86	11	21.86	9	21.86	8	21.86	23
21.88	3	21.88	8	21.88	6	21.88	12	21.88	8	21.88	11	21.88	13	21.88	8	21.88	32
21.9	6	21.9	10	21.9	11	21.9	7	21.9	12	21.9	11	21.9	10	21.9	12	21.9	35
21.92	4	21.92	5	21.92	9	21.92	6	21.92	10	21.92	16	21.92	9	21.92	8	21.92	44
21.94	5	21.94	10	21.94	6	21.94	9	21.94	8	21.94	9	21.94	8	21.94	6	21.94	41
21.96	3	21.96	2	21.96	10	21.96	12	21.96	11	21.96	9	21.96	10	21.96	6	21.96	48
21.98	2	21.98	13	21.98	6	21.98	7	21.98	10	21.98	12	21.98	6	21.98	7	21.98	47
22	7	22	10	22	10	22	11	22	11	22	12	22	11	22	16	22	54
22.02	4	22.02	9	22.02	15	22.02	12	22.02	10	22.02	9	22.02	9	22.02	5	22.02	44
22.04	7	22.04	8	22.04	8	22.04	10	22.04	6	22.04	11	22.04	13	22.04	7	22.04	48
22.06	4	22.06	9	22.06	4	22.06	8	22.06	17	22.06	9	22.06	9	22.06	7	22.06	39
22.08	5	22.08	10	22.08	10	22.08	9	22.08	12	22.08	8	22.08	11	22.08	11	22.08	33
22.1	5	22.1	8	22.1	20	22.1	10	22.1	4	22.1	8	22.1	12	22.1	10	22.1	23
22.12	6	22.12	7	22.12	6	22.12	5	22.12	6	22.12	11	22.12	8	22.12	4	22.12	36
22.14	6	22.14	13	22.14	7	22.14	6	22.14	4	22.14	13	22.14	11	22.14	11	22.14	24
22.16	7	22.16	6	22.16	7	22.16	7	22.16	6	22.16	15	22.16	7	22.16	12	22.16	28
22.18	6	22.18	12	22.18	14	22.18	13	22.18	10	22.18	8	22.18	9	22.18	8	22.18	15
22.2	9	22.2	10	22.2	5	22.2	7	22.2	9	22.2	11	22.2	7	22.2	10	22.2	17
22.22	12	22.22	7	22.22	15	22.22	11	22.22	16	22.22	11	22.22	10	22.22	5	22.22	15
22.24	6	22.24	9	22.24	7	22.24	8	22.24	4	22.24	10	22.24	4	22.24	11	22.24	16
22.26	4	22.26	11	22.26	8	22.26	13	22.26	8	22.26	10	22.26	2	22.26	7	22.26	14
22.28	2	22.28	12	22.28	5	22.28	9	22.28	9	22.28	16	22.28	5	22.28	14	22.28	13
22.3	7	22.3	11	22.3	13	22.3	9	22.3	5	22.3	13	22.3	13	22.3	10	22.3	12
22.32	9	22.32	8	22.32	14	22.32	7	22.32	10	22.32	19	22.32	8	22.32	8	22.32	8
22.34	1	22.34	9	22.34	9	22.34	16	22.34	15	22.34	7	22.34	8	22.34	14	22.34	5
22.36	7	22.36	7	22.36	11	22.36	9	22.36	15	22.36	9	22.36	10	22.36	10	22.36	7
22.38	6	22.38	12	22.38	6	22.38	10	22.38	12	22.38	12	22.38	2	22.38	10	22.38	9
22.4	11	22.4	11	22.4	14	22.4	5	22.4	6	22.4	13	22.4	11	22.4	11	22.4	8
22.42	6	22.42	7	22.42	11	22.42	4	22.42	5	22.42	12	22.42	8	22.42	8	22.42	9
22.44	7	22.44	6	22.44	7	22.44	8	22.44	5	22.44	5	22.44	7	22.44	11	22.44	8
22.46	3	22.46	12	22.46	9	22.46	10	22.46	10	22.46	8	22.46	6	22.46	9	22.46	11
22.48	4	22.48	6	22.48	11	22.48	2	22.48	12	22.48	13	22.48	6	22.48	8	22.48	10
22.5	6	22.5	6	22.5	8	22.5	8	22.5	11	22.5	10	22.5	11	22.5	6	22.5	8
22.52	4	22.52	8	22.52	9	22.52	10	22.52	3	22.52	14	22.52	7	22.52	6	22.52	6
22.54	9	22.54	7	22.54	12	22.54	9	22.54	3	22.54	11	22.54	7	22.54	9	22.54	5
22.56	6	22.56	6	22.56	12	22.56	8	22.56	8	22.56	11	22.56	9	22.56	13	22.56	12
22.58	5	22.58	7	22.58	8	22.58	15	22.58	8	22.58	14	22.58	13	22.58	10	22.58	8
22.6	7	22.6	6	22.6	8	22.6	10	22.6	6	22.6	17	22.6	8	22.6	8	22.6	13
22.62	7	22.62	7	22.62	11	22.62	8	22.62	7	22.62	8	22.62	5	22.62	8	22.62	6
22.64	9	22.64	7	22.64	12	22.64	4	22.64	8	22.64	13	22.64	9	22.64	9	22.64	6
22.66	4	22.66	10	22.66	3	22.66	11	22.66	4	22.66	10	22.66	8	22.66	3	22.66	8
22.68	2	22.68	13	22.68	11	22.68	10	22.68	4	22.68	14	22.68	4	22.68	10	22.68	4
22.7	4	22.7	7	22.7	9	22.7	6	22.7	10	22.7	11	22.7	10	22.7	13	22.7	8
22.72	8	22.72	8	22.72	11	22.72	7	22.72	9	22.72	5	22.72	4	22.72	7	22.72	3
22.74	6	22.74	11	22.74	7	22.74	4	22.74	8	22.74	15	22.74	9	22.74	11	22.74	8
22.76	9	22.76	8	22.76	8	22.76	6	22.76	9	22.76	10	22.76	5	22.76	11	22.76	9
22.78	3	22.78	7	22.78	8	22.78	6	22.78	13	22.78	11	22.78	9	22.78	13	22.78	12
22.8	4	22.8	14	22.8	3	22.8	11	22.8	4	22.8	10	22.8	6	22.8	6	22.8	9
22.82	4	22.82	11	22.82	8	22.82	7	22.82	5	22.82	13	22.82	3	22.82	10	22.82	15
22.84	8	22.84	5	22.84	7	22.84	10	22.84	8	22.84	18	22.84	5	22.84	7	22.84	7
22.86	7	22.86	5	22.86	13	22.86	5	22.86	11	22.86	7	22.86	11	22.86	9	22.86	8
22.88	3	22.88	7	22.88	8	22.88	10	22.88	8	22.88	16	22.88	9	22.88	8	22.88	5
22.9	12	22.9	6	22.9	9	22.9	4	22.9	9	22.9	12	22.9	9	22.9	9	22.9	7
22.92	3	22.92	6	22.92	14	22.92	6	22.92	5	22.92	4	22.92	7	22.92	10	22.92	9
22.94	10	22.94	9	22.94	10	22.94	9	22.94	10	22.94	15	22.94	12	22.94	10	22.94	9
22.96	8	22.96	11	22.96	8	22.96	11	22.96	10	22.96	20	22.96	10	22.96	9	22.96	6
22.98	7	22.98	7	22.98	10	22.98	7	22.98	7	22.98	11	22.98	8	22.98	10	22.98	8
23	7	23	12	23	8	23	8	23	14	23	7	23	11	23	10	23	6
23.02	7	23.02	15	23.02	10	23.02	11	23.02	12	23.02	9	23.02	9	23.02	13	23.02	14
23.04	5	23.04	6	23.04	17	23.04	7	23.04	12	23.04	6	23.04	9	23.04	18	23.04	10
23.06	10	23.06	11	23.06	7	23.06	6	23.06	10	23.06	9	23.06	8	23.06	11	23.06	10
23.08	5	23.08	12	23.08	13	23.08	8	23.08	9	23.08	16	23.08	8	23.08	10	23.08	8
23.1	8	23.1	14	23.1	5	23.1	10	23.1	8	23.1	16	23.1	10	23.1	13	23.1	16
23.12	7	23.12	10	23.12	10	23.12	4	23.12	11	23.12	14	23.12	5	23.12	10	23.12	7
23.14	8	23.14	17	23.14	4	23.14	7	23.14	10	23.14	20	23.14	9	23.14	12	23.14	7
23.16	5	23.16	15	23.16	8	23.16	4	23.16	13	23.16	11	23.16	5	23.16	6	23.16	3
23.18	9	23.18	15	23.18	12	23.18	8	23.18	9	23.18	11	23.18	16	23.18	8	23.18	14
23.2	7	23.2	16	23.2	6	23.2	7	23.2	10	23.2	8	23.2	12	23.2	5	23.2	7
23.22	18	23.22	17	23.22	8	23.22	8	23.22	6	23.22	12	23.22	7	23.22	8	23.22	6
23.24	9	23.24	20	23.24	15	23.24	7	23.24	12	23.24	15	23.24	12	23.24	8	23.24	5
23.26	11	23.26	21	23.26	8	23.26	8	23.26	12	23.26	16	23.26	12	23.26	10	23.26	11
23.28	8	23.28	27	23.28	9	23.28	9	23.28	10	23.28	8	23.28	7	23.28	9	23.28	10
23.3	9	23.3	38	23.3	9	23.3	4	23.3	7	23.3	12	23.3	13	23.3	7	23.3	6
23.32	10	23.32	18	23.32	2	23.32	3	23.32	11	23.32	16	23.32	6	23.32	7	23.32	5
23.34	8	23.34	19	23.34	11	23.34	4	23.34	7	23.34	13	23.34	7	23.34	9	23.34	11
23.36	5	23.36	22	23.36	10	23.36	4	23.36	11	23.36	14	23.36	6	23.36	6	23.36	8
23.38	4	23.38	22	23.38	14	23.38	9	23.38	4	23.38	8	23.38	11	23.38	9	23.38	12
23.4	5	23.4	24	23.4	5	23.4	8	23.4	10	23.4	10	23.4	9	23.4	12	23.4	8
23.42	4	23.42	15	23.42	6	23.42	13	23.42	8	23.42	8	23.42	9	23.42	15	23.42	5
23.44	9	23.44	11	23.44	5	23.44	6	23.44	9	23.44	13	23.44	8	23.44	10	23.44	11
23.46	8	23.46	10	23.46	5	23.46	6	23.46	9	23.46	14	23.46	12	23.46	7	23.46	9
23.48	4	23.48	11	23.48	10	23.48	7	23.48	11	23.48	14	23.48	13	23.48	12	23.48	14
23.5	5	23.5	14	23.5	7	23.5	10	23.5	11	23.5	9	23.5	12	23.5	10	23.5	13
23.52	9	23.52	11	23.52	6	23.52	3	23.52	13	23.52	10	23.52	12	23.52	7	23.52	4
23.54	3	23.54	7	23.54	10	23.54	6	23.54	9	23.54	11	23.54	9	23.54	8	23.54	14
23.56	10	23.56	11	23.56	6	23.56	4	23.56	10	23.56	11	23.56	8	23.56	6	23.56	8
23.58	4	23.58	9	23.58	6	23.58	6	23.58	7	23.58	10	23.58	7	23.58	9	23.58	10
23.6	7	23.6	10	23.6	12	23.6	11	23.6	5	23.6	13	23.6	12	23.6	7	23.6	13
23.62	2	23.62	4	23.62	7	23.62	7	23.62	14	23.62	12	23.62	6	23.62	6	23.62	11
23.64	0	23.64	9	23.64	7	23.64	7	23.64	9	23.64	10	23.64	12	23.64	8	23.64	5
23.66	4	23.66	11	23.66	11	23.66	8	23.66	4	23.66	5	23.66	11	23.66	11	23.66	10
23.68	3	23.68	8	23.68	10	23.68	6	23.68	10	23.68	18	23.68	7	23.68	11	23.68	12
23.7	5	23.7	10	23.7	8	23.7	8	23.7	11	23.7	15	23.7	10	23.7	14	23.7	4
23.72	7	23.72	8	23.72	11	23.72	6	23.72	11	23.72	16	23.72	9	23.72	8	23.72	8
23.74	8	23.74	10	23.74	12	23.74	7	23.74	7	23.74	17	23.74	13	23.74	16	23.74	8
23.76	1	23.76	11	23.76	10	23.76	8	23.76	6	23.76	10	23.76	7	23.76	13	23.76	9
23.78	6	23.78	10	23.78	13	23.78	10	23.78	8	23.78	12	23.78	12	23.78	5	23.78	10
23.8	7	23.8	9	23.8	13	23.8	7	23.8	12	23.8	9	23.8	7	23.8	12	23.8	7
23.82	5	23.82	9	23.82	9	23.82	2	23.82	9	23.82	15	23.82	10	23.82	11	23.82	10
23.84	6	23.84	11	23.84	12	23.84	12	23.84	11	23.84	12	23.84	7	23.84	2	23.84	11
23.86	4	23.86	11	23.86	8	23.86	12	23.86	6	23.86	12	23.86	10	23.86	6	23.86	7
23.88	4	23.88	7	23.88	10	23.88	11	23.88	13	23.88	9	23.88	7	23.88	5	23.88	7
23.9	3	23.9	5	23.9	10	23.9	6	23.9	10	23.9	9	23.9	7	23.9	10	23.9	10
23.92	3	23.92	10	23.92	12	23.92	4	23.92	19	23.92	9	23.92	7	23.92	7	23.92	12
23.94	4	23.94	8	23.94	11	23.94	8	23.94	8	23.94	15	23.94	9	23.94	11	23.94	9
23.96	3	23.96	11	23.96	6	23.96	6	23.96	10	23.96	15	23.96	5	23.96	8	23.96	3
23.98	8	23.98	8	23.98	8	23.98	8	23.98	10	23.98	10	23.98	4	23.98	11	23.98	8
24	6	24	8	24	5	24	10	24	15	24	11	24	13	24	8	24	8
24.02	8	24.02	6	24.02	8	24.02	7	24.02	12	24.02	9	24.02	10	24.02	13	24.02	7
24.04	7	24.04	9	24.04	9	24.04	10	24.04	8	24.04	6	24.04	16	24.04	12	24.04	11
24.06	14	24.06	10	24.06	12	24.06	8	24.06	18	24.06	12	24.06	10	24.06	11	24.06	9
24.08	7	24.08	6	24.08	6	24.08	7	24.08	7	24.08	13	24.08	18	24.08	11	24.08	9
24.1	7	24.1	9	24.1	12	24.1	11	24.1	13	24.1	11	24.1	7	24.1	13	24.1	6
24.12	5	24.12	8	24.12	12	24.12	9	24.12	10	24.12	13	24.12	5	24.12	11	24.12	14
24.14	6	24.14	9	24.14	10	24.14	7	24.14	11	24.14	12	24.14	13	24.14	9	24.14	12
24.16	5	24.16	15	24.16	9	24.16	3	24.16	7	24.16	14	24.16	7	24.16	12	24.16	12
24.18	7	24.18	8	24.18	5	24.18	10	24.18	12	24.18	15	24.18	8	24.18	8	24.18	20
24.2	10	24.2	10	24.2	12	24.2	4	24.2	4	24.2	15	24.2	2	24.2	10	24.2	19
24.22	8	24.22	9	24.22	16	24.22	11	24.22	8	24.22	9	24.22	7	24.22	14	24.22	18
24.24	3	24.24	10	24.24	5	24.24	4	24.24	7	24.24	10	24.24	9	24.24	7	24.24	14
24.26	6	24.26	7	24.26	11	24.26	9	24.26	13	24.26	16	24.26	11	24.26	8	24.26	19
24.28	5	24.28	5	24.28	5	24.28	10	24.28	11	24.28	8	24.28	9	24.28	12	24.28	25
24.3	3	24.3	6	24.3	13	24.3	12	24.3	8	24.3	18	24.3	6	24.3	13	24.3	12
24.32	3	24.32	5	24.32	9	24.32	6	24.32	8	24.32	15	24.32	6	24.32	9	24.32	20
24.34	3	24.34	10	24.34	5	24.34	7	24.34	10	24.34	10	24.34	9	24.34	6	24.34	32
24.36	2	24.36	12	24.36	12	24.36	8	24.36	12	24.36	15	24.36	5	24.36	9	24.36	42
24.38	5	24.38	10	24.38	11	24.38	9	24.38	9	24.38	11	24.38	7	24.38	14	24.38	44
24.4	9	24.4	9	24.4	12	24.4	9	24.4	7	24.4	15	24.4	11	24.4	4	24.4	38
24.42	5	24.42	7	24.42	6	24.42	5	24.42	13	24.42	15	24.42	6	24.42	14	24.42	55
24.44	4	24.44	16	24.44	16	24.44	8	24.44	13	24.44	16	24.44	9	24.44	8	24.44	39
24.46	6	24.46	14	24.46	12	24.46	8	24.46	12	24.46	10	24.46	12	24.46	8	24.46	23
24.48	5	24.48	7	24.48	7	24.48	11	24.48	20	24.48	15	24.48	6	24.48	10	24.48	24
24.5	9	24.5	7	24.5	7	24.5	8	24.5	9	24.5	14	24.5	16	24.5	6	24.5	15
24.52	6	24.52	4	24.52	7	24.52	10	24.52	14	24.52	10	24.52	7	24.52	13	24.52	19
24.54	6	24.54	10	24.54	7	24.54	11	24.54	10	24.54	12	24.54	6	24.54	10	24.54	10
24.56	7	24.56	18	24.56	10	24.56	10	24.56	7	24.56	10	24.56	5	24.56	11	24.56	13
24.58	8	24.58	10	24.58	7	24.58	7	24.58	8	24.58	14	24.58	7	24.58	10	24.58	17
24.6	1	24.6	8	24.6	14	24.6	7	24.6	3	24.6	17	24.6	17	24.6	4	24.6	10
24.62	8	24.62	7	24.62	8	24.62	8	24.62	5	24.62	12	24.62	12	24.62	11	24.62	11
24.64	7	24.64	11	24.64	8	24.64	3	24.64	13	24.64	14	24.64	8	24.64	10	24.64	13
24.66	16	24.66	8	24.66	8	24.66	7	24.66	7	24.66	14	24.66	9	24.66	12	24.66	9
24.68	3	24.68	5	24.68	8	24.68	7	24.68	11	24.68	10	24.68	4	24.68	10	24.68	10
24.7	6	24.7	14	24.7	9	24.7	9	24.7	11	24.7	14	24.7	9	24.7	10	24.7	17
24.72	10	24.72	3	24.72	13	24.72	15	24.72	10	24.72	13	24.72	10	24.72	7	24.72	5
24.74	6	24.74	6	24.74	13	24.74	8	24.74	7	24.74	18	24.74	12	24.74	16	24.74	19
24.76	3	24.76	6	24.76	5	24.76	8	24.76	12	24.76	13	24.76	10	24.76	10	24.76	6
24.78	6	24.78	2	24.78	13	24.78	3	24.78	5	24.78	10	24.78	12	24.78	7	24.78	11
24.8	9	24.8	10	24.8	10	24.8	8	24.8	16	24.8	17	24.8	11	24.8	12	24.8	9
24.82	7	24.82	12	24.82	6	24.82	14	24.82	5	24.82	16	24.82	4	24.82	4	24.82	9
24.84	4	24.84	5	24.84	9	24.84	7	24.84	12	24.84	20	24.84	5	24.84	4	24.84	8
24.86	3	24.86	8	24.86	7	24.86	3	24.86	6	24.86	15	24.86	11	24.86	9	24.86	14
24.88	5	24.88	7	24.88	7	24.88	2	24.88	6	24.88	8	24.88	7	24.88	6	24.88	6
24.9	3	24.9	8	24.9	11	24.9	6	24.9	10	24.9	9	24.9	6	24.9	10	24.9	11
24.92	9	24.92	14	24.92	10	24.92	6	24.92	3	24.92	15	24.92	9	24.92	8	24.92	7
24.94	9	24.94	15	24.94	11	24.94	10	24.94	10	24.94	10	24.94	9	24.94	13	24.94	8
24.96	6	24.96	8	24.96	9	24.96	7	24.96	7	24.96	21	24.96	7	24.96	8	24.96	11
24.98	4	24.98	13	24.98	14	24.98	8	24.98	5	24.98	13	24.98	7	24.98	14	24.98	10
25	5	25	5	25	7	25	9	25	12	25	10	25	7	25	12	25	9
25.02	8	25.02	6	25.02	9	25.02	11	25.02	4	25.02	16	25.02	12	25.02	8	25.02	9
25.04	7	25.04	6	25.04	7	25.04	10	25.04	11	25.04	12	25.04	14	25.04	6	25.04	8
25.06	4	25.06	8	25.06	12	25.06	8	25.06	6	25.06	9	25.06	9	25.06	16	25.06	17
25.08	5	25.08	7	25.08	11	25.08	9	25.08	6	25.08	19	25.08	9	25.08	5	25.08	8
25.1	3	25.1	3	25.1	10	25.1	6	25.1	8	25.1	13	25.1	11	25.1	14	25.1	9
25.12	3	25.12	8	25.12	9	25.12	12	25.12	10	25.12	11	25.12	6	25.12	8	25.12	11
25.14	6	25.14	8	25.14	8	25.14	8	25.14	12	25.14	9	25.14	11	25.14	7	25.14	13
25.16	4	25.16	14	25.16	11	25.16	11	25.16	6	25.16	8	25.16	5	25.16	8	25.16	9
25.18	5	25.18	11	25.18	9	25.18	9	25.18	14	25.18	6	25.18	7	25.18	7	25.18	10
25.2	7	25.2	7	25.2	8	25.2	6	25.2	6	25.2	5	25.2	12	25.2	9	25.2	9
25.22	7	25.22	9	25.22	9	25.22	7	25.22	7	25.22	7	25.22	13	25.22	15	25.22	8
25.24	3	25.24	11	25.24	5	25.24	8	25.24	8	25.24	6	25.24	9	25.24	10	25.24	10
25.26	5	25.26	8	25.26	11	25.26	15	25.26	14	25.26	18	25.26	7	25.26	8	25.26	7
25.28	5	25.28	6	25.28	9	25.28	8	25.28	8	25.28	11	25.28	9	25.28	8	25.28	5
25.3	5	25.3	15	25.3	7	25.3	10	25.3	8	25.3	13	25.3	7	25.3	8	25.3	8
25.32	7	25.32	14	25.32	14	25.32	11	25.32	7	25.32	12	25.32	9	25.32	13	25.32	11
25.34	4	25.34	5	25.34	14	25.34	10	25.34	11	25.34	12	25.34	10	25.34	11	25.34	10
25.36	7	25.36	14	25.36	7	25.36	13	25.36	11	25.36	19	25.36	13	25.36	11	25.36	7
25.38	9	25.38	6	25.38	7	25.38	10	25.38	13	25.38	9	25.38	8	25.38	19	25.38	7
25.4	9	25.4	6	25.4	9	25.4	8	25.4	6	25.4	9	25.4	8	25.4	21	25.4	9
25.42	8	25.42	7	25.42	9	25.42	13	25.42	10	25.42	8	25.42	12	25.42	15	25.42	6
25.44	6	25.44	11	25.44	16	25.44	4	25.44	7	25.44	18	25.44	10	25.44	8	25.44	8
25.46	3	25.46	5	25.46	11	25.46	9	25.46	12	25.46	14	25.46	7	25.46	15	25.46	9
25.48	8	25.48	9	25.48	15	25.48	8	25.48	9	25.48	10	25.48	8	25.48	9	25.48	9
25.5	2	25.5	10	25.5	11	25.5	6	25.5	13	25.5	8	25.5	11	25.5	18	25.5	9
25.52	2	25.52	10	25.52	8	25.52	12	25.52	14	25.52	12	25.52	5	25.52	11	25.52	9
25.54	5	25.54	12	25.54	6	25.54	4	25.54	13	25.54	9	25.54	13	25.54	9	25.54	6
25.56	5	25.56	12	25.56	8	25.56	14	25.56	8	25.56	9	25.56	8	25.56	10	25.56	10
25.58	7	25.58	12	25.58	8	25.58	13	25.58	8	25.58	12	25.58	9	25.58	11	25.58	14
25.6	9	25.6	9	25.6	11	25.6	5	25.6	9	25.6	12	25.6	15	25.6	8	25.6	9
25.62	7	25.62	11	25.62	5	25.62	17	25.62	17	25.62	9	25.62	9	25.62	10	25.62	8
25.64	5	25.64	16	25.64	13	25.64	10	25.64	8	25.64	16	25.64	9	25.64	7	25.64	9
25.66	9	25.66	12	25.66	5	25.66	9	25.66	17	25.66	11	25.66	3	25.66	8	25.66	10
25.68	6	25.68	10	25.68	7	25.68	7	25.68	6	25.68	8	25.68	10	25.68	9	25.68	9
25.7	9	25.7	10	25.7	12	25.7	8	25.7	10	25.7	12	25.7	13	25.7	10	25.7	12
25.72	6	25.72	6	25.72	3	25.72	3	25.72	12	25.72	16	25.72	4	25.72	15	25.72	15
25.74	8	25.74	10	25.74	12	25.74	4	25.74	10	25.74	8	25.74	16	25.74	11	25.74	8
25.76	12	25.76	6	25.76	11	25.76	5	25.76	12	25.76	13	25.76	7	25.76	9	25.76	10
25.78	5	25.78	9	25.78	10	25.78	7	25.78	8	25.78	9	25.78	8	25.78	13	25.78	8
25.8	12	25.8	12	25.8	7	25.8	5	25.8	8	25.8	12	25.8	9	25.8	7	25.8	12
25.82	2	25.82	7	25.82	6	25.82	6	25.82	7	25.82	15	25.82	7	25.82	10	25.82	4
25.84	6	25.84	14	25.84	10	25.84	9	25.84	10	25.84	15	25.84	12	25.84	11	25.84	14
25.86	5	25.86	6	25.86	7	25.86	9	25.86	11	25.86	15	25.86	4	25.86	11	25.86	9
25.88	8	25.88	9	25.88	11	25.88	13	25.88	9	25.88	14	25.88	8	25.88	8	25.88	5
25.9	4	25.9	8	25.9	8	25.9	5	25.9	13	25.9	7	25.9	10	25.9	13	25.9	10
25.92	11	25.92	11	25.92	15	25.92	9	25.92	15	25.92	15	25.92	11	25.92	9	25.92	3
25.94	9	25.94	9	25.94	8	25.94	4	25.94	9	25.94	7	25.94	9	25.94	12	25.94	4
25.96	11	25.96	12	25.96	7	25.96	6	25.96	6	25.96	12	25.96	7	25.96	7	25.96	6
25.98	10	25.98	9	25.98	9	25.98	8	25.98	8	25.98	8	25.98	11	25.98	17	25.98	8
26	8	26	11	26	8	26	5	26	10	26	14	26	9	26	10	26	16
26.02	3	26.02	14	26.02	8	26.02	9	26.02	7	26.02	15	26.02	13	26.02	8	26.02	9
26.04	14	26.04	8	26.04	8	26.04	5	26.04	7	26.04	11	26.04	6	26.04	11	26.04	8
26.06	7	26.06	5	26.06	14	26.06	9	26.06	7	26.06	11	26.06	11	26.06	11	26.06	9
26.08	8	26.08	8	26.08	8	26.08	12	26.08	9	26.08	14	26.08	11	26.08	13	26.08	4
26.1	6	26.1	7	26.1	8	26.1	11	26.1	16	26.1	16	26.1	14	26.1	19	26.1	7
26.12	5	26.12	12	26.12	12	26.12	11	26.12	9	26.12	14	26.12	9	26.12	10	26.12	16
26.14	10	26.14	7	26.14	10	26.14	10	26.14	5	26.14	9	26.14	17	26.14	11	26.14	12
26.16	9	26.16	11	26.16	8	26.16	6	26.16	12	26.16	11	26.16	8	26.16	8	26.16	9
26.18	11	26.18	13	26.18	8	26.18	12	26.18	6	26.18	12	26.18	6	26.18	17	26.18	13
26.2	11	26.2	13	26.2	7	26.2	2	26.2	15	26.2	20	26.2	8	26.2	6	26.2	10
26.22	6	26.22	9	26.22	8	26.22	14	26.22	12	26.22	17	26.22	9	26.22	8	26.22	9
26.24	6	26.24	5	26.24	4	26.24	10	26.24	9	26.24	16	26.24	7	26.24	13	26.24	10
26.26	7	26.26	10	26.26	8	26.26	9	26.26	4	26.26	17	26.26	12	26.26	10	26.26	8
26.28	7	26.28	6	26.28	7	26.28	6	26.28	4	26.28	17	26.28	11	26.28	12	26.28	11
26.3	3	26.3	9	26.3	16	26.3	4	26.3	7	26.3	10	26.3	7	26.3	9	26.3	6
26.32	8	26.32	13	26.32	10	26.32	10	26.32	9	26.32	15	26.32	8	26.32	11	26.32	5
26.34	5	26.34	13	26.34	9	26.34	10	26.34	7	26.34	5	26.34	13	26.34	6	26.34	11
26.36	7	26.36	10	26.36	13	26.36	11	26.36	10	26.36	11	26.36	8	26.36	3	26.36	8
26.38	7	26.38	8	26.38	9	26.38	9	26.38	8	26.38	9	26.38	7	26.38	7	26.38	13
26.4	7	26.4	9	26.4	9	26.4	5	26.4	12	26.4	12	26.4	12	26.4	8	26.4	9
26.42	8	26.42	10	26.42	8	26.42	4	26.42	12	26.42	9	26.42	6	26.42	8	26.42	5
26.44	6	26.44	7	26.44	6	26.44	8	26.44	6	26.44	13	26.44	9	26.44	9	26.44	7
26.46	8	26.46	8	26.46	10	26.46	9	26.46	3	26.46	17	26.46	16	26.46	15	26.46	12
26.48	4	26.48	13	26.48	7	26.48	7	26.48	8	26.48	15	26.48	12	26.48	12	26.48	7
26.5	13	26.5	7	26.5	11	26.5	10	26.5	6	26.5	14	26.5	9	26.5	10	26.5	6
26.52	8	26.52	8	26.52	6	26.52	17	26.52	14	26.52	7	26.52	14	26.52	12	26.52	7
26.54	11	26.54	8	26.54	6	26.54	14	26.54	12	26.54	8	26.54	6	26.54	15	26.54	10
26.56	6	26.56	11	26.56	8	26.56	9	26.56	16	26.56	10	26.56	12	26.56	7	26.56	6
26.58	10	26.58	9	26.58	6	26.58	7	26.58	10	26.58	20	26.58	12	26.58	14	26.58	10
26.6	9	26.6	12	26.6	11	26.6	9	26.6	8	26.6	13	26.6	8	26.6	11	26.6	8
26.62	7	26.62	12	26.62	8	26.62	8	26.62	14	26.62	10	26.62	8	26.62	15	26.62	11
26.64	9	26.64	8	26.64	13	26.64	5	26.64	10	26.64	12	26.64	12	26.64	9	26.64	8
26.66	6	26.66	10	26.66	6	26.66	10	26.66	7	26.66	6	26.66	10	26.66	11	26.66	8
26.68	4	26.68	11	26.68	9	26.68	8	26.68	9	26.68	10	26.68	9	26.68	6	26.68	12
26.7	7	26.7	10	26.7	10	26.7	10	26.7	8	26.7	13	26.7	13	26.7	12	26.7	12
26.72	5	26.72	8	26.72	10	26.72	8	26.72	18	26.72	10	26.72	5	26.72	10	26.72	7
26.74	7	26.74	15	26.74	9	26.74	5	26.74	7	26.74	14	26.74	10	26.74	10	26.74	10
26.76	6	26.76	11	26.76	9	26.76	10	26.76	9	26.76	12	26.76	5	26.76	11	26.76	9
26.78	7	26.78	10	26.78	9	26.78	5	26.78	19	26.78	13	26.78	8	26.78	11	26.78	13
26.8	5	26.8	11	26.8	10	26.8	9	26.8	13	26.8	14	26.8	8	26.8	7	26.8	8
26.82	12	26.82	13	26.82	13	26.82	12	26.82	8	26.82	7	26.82	15	26.82	10	26.82	15
26.84	5	26.84	9	26.84	11	26.84	8	26.84	10	26.84	17	26.84	16	26.84	11	26.84	11
26.86	11	26.86	14	26.86	12	26.86	14	26.86	8	26.86	18	26.86	12	26.86	5	26.86	12
26.88	10	26.88	8	26.88	13	26.88	7	26.88	17	26.88	17	26.88	9	26.88	12	26.88	13
26.9	11	26.9	3	26.9	7	26.9	8	26.9	11	26.9	9	26.9	9	26.9	10	26.9	12
26.92	9	26.92	7	26.92	4	26.92	15	26.92	12	26.92	13	26.92	12	26.92	15	26.92	9
26.94	6	26.94	6	26.94	12	26.94	6	26.94	11	26.94	10	26.94	9	26.94	7	26.94	9
26.96	7	26.96	4	26.96	8	26.96	6	26.96	11	26.96	17	26.96	9	26.96	7	26.96	12
26.98	5	26.98	16	26.98	14	26.98	9	26.98	7	26.98	14	26.98	9	26.98	8	26.98	12
27	6	27	6	27	10	27	10	27	10	27	14	27	17	27	8	27	13
27.02	10	27.02	4	27.02	8	27.02	15	27.02	10	27.02	12	27.02	13	27.02	12	27.02	12
27.04	11	27.04	9	27.04	5	27.04	10	27.04	10	27.04	18	27.04	8	27.04	16	27.04	6
27.06	4	27.06	14	27.06	19	27.06	9	27.06	6	27.06	12	27.06	10	27.06	6	27.06	14
27.08	9	27.08	6	27.08	18	27.08	7	27.08	10	27.08	10	27.08	11	27.08	10	27.08	9
27.1	11	27.1	11	27.1	7	27.1	7	27.1	11	27.1	8	27.1	6	27.1	8	27.1	6
27.12	5	27.12	10	27.12	7	27.12	10	27.12	14	27.12	12	27.12	11	27.12	10	27.12	12
27.14	6	27.14	15	27.14	16	27.14	7	27.14	15	27.14	14	27.14	11	27.14	14	27.14	5
27.16	9	27.16	7	27.16	5	27.16	7	27.16	9	27.16	16	27.16	8	27.16	13	27.16	18
27.18	6	27.18	9	27.18	5	27.18	9	27.18	11	27.18	20	27.18	14	27.18	6	27.18	15
27.2	8	27.2	15	27.2	3	27.2	14	27.2	9	27.2	18	27.2	12	27.2	10	27.2	12
27.22	11	27.22	10	27.22	5	27.22	6	27.22	11	27.22	13	27.22	9	27.22	17	27.22	4
27.24	14	27.24	11	27.24	11	27.24	10	27.24	11	27.24	9	27.24	13	27.24	13	27.24	13
27.26	14	27.26	17	27.26	13	27.26	12	27.26	5	27.26	17	27.26	9	27.26	15	27.26	8
27.28	11	27.28	10	27.28	11	27.28	7	27.28	9	27.28	17	27.28	12	27.28	11	27.28	8
27.3	8	27.3	9	27.3	11	27.3	10	27.3	9	27.3	9	27.3	7	27.3	10	27.3	7
27.32	7	27.32	9	27.32	20	27.32	4	27.32	5	27.32	15	27.32	14	27.32	15	27.32	14
27.34	7	27.34	9	27.34	11	27.34	10	27.34	8	27.34	10	27.34	10	27.34	9	27.34	12
27.36	2	27.36	10	27.36	9	27.36	11	27.36	13	27.36	10	27.36	8	27.36	9	27.36	14
27.38	3	27.38	13	27.38	21	27.38	15	27.38	12	27.38	12	27.38	10	27.38	10	27.38	8
27.4	6	27.4	13	27.4	10	27.4	11	27.4	12	27.4	10	27.4	16	27.4	8	27.4	20
27.42	7	27.42	13	27.42	18	27.42	12	27.42	13	27.42	19	27.42	17	27.42	9	27.42	15
27.44	8	27.44	3	27.44	17	27.44	9	27.44	11	27.44	24	27.44	15	27.44	4	27.44	12
27.46	6	27.46	10	27.46	15	27.46	4	27.46	10	27.46	4	27.46	17	27.46	12	27.46	23
27.48	9	27.48	8	27.48	13	27.48	13	27.48	7	27.48	11	27.48	16	27.48	9	27.48	22
27.5	6	27.5	11	27.5	13	27.5	9	27.5	12	27.5	9	27.5	13	27.5	13	27.5	22
27.52	5	27.52	10	27.52	18	27.52	17	27.52	11	27.52	18	27.52	7	27.52	13	27.52	19
27.54	7	27.54	10	27.54	10	27.54	3	27.54	11	27.54	14	27.54	9	27.54	10	27.54	27
27.56	6	27.56	16	27.56	6	27.56	6	27.56	9	27.56	10	27.56	7	27.56	8	27.56	20
27.58	7	27.58	16	27.58	8	27.58	10	27.58	12	27.58	9	27.58	11	27.58	12	27.58	34
27.6	8	27.6	7	27.6	11	27.6	11	27.6	14	27.6	11	27.6	10	27.6	13	27.6	18
27.62	10	27.62	11	27.62	10	27.62	9	27.62	11	27.62	15	27.62	10	27.62	12	27.62	15
27.64	9	27.64	8	27.64	10	27.64	9	27.64	9	27.64	16	27.64	9	27.64	6	27.64	23
27.66	7	27.66	12	27.66	15	27.66	10	27.66	15	27.66	16	27.66	15	27.66	14	27.66	14
27.68	4	27.68	15	27.68	15	27.68	8	27.68	13	27.68	18	27.68	14	27.68	19	27.68	20
27.7	8	27.7	18	27.7	11	27.7	16	27.7	7	27.7	16	27.7	13	27.7	12	27.7	16
27.72	8	27.72	13	27.72	19	27.72	8	27.72	10	27.72	9	27.72	17	27.72	9	27.72	9
27.74	5	27.74	9	27.74	9	27.74	10	27.74	9	27.74	14	27.74	11	27.74	9	27.74	14
27.76	14	27.76	15	27.76	8	27.76	11	27.76	17	27.76	12	27.76	14	27.76	12	27.76	12
27.78	8	27.78	14	27.78	10	27.78	15	27.78	12	27.78	12	27.78	15	27.78	6	27.78	11
27.8	4	27.8	4	27.8	10	27.8	12	27.8	13	27.8	11	27.8	8	27.8	9	27.8	12
27.82	9	27.82	9	27.82	10	27.82	14	27.82	12	27.82	18	27.82	8	27.82	14	27.82	18
27.84	10	27.84	12	27.84	10	27.84	13	27.84	9	27.84	16	27.84	10	27.84	10	27.84	6
27.86	9	27.86	13	27.86	14	27.86	11	27.86	9	27.86	13	27.86	7	27.86	5	27.86	12
27.88	3	27.88	14	27.88	13	27.88	9	27.88	19	27.88	10	27.88	9	27.88	9	27.88	7
27.9	5	27.9	15	27.9	5	27.9	8	27.9	10	27.9	12	27.9	14	27.9	10	27.9	8
27.92	9	27.92	7	27.92	10	27.92	12	27.92	13	27.92	11	27.92	12	27.92	17	27.92	6
27.94	6	27.94	10	27.94	8	27.94	10	27.94	18	27.94	15	27.94	16	27.94	15	27.94	15
27.96	3	27.96	9	27.96	7	27.96	8	27.96	10	27.96	10	27.96	5	27.96	11	27.96	11
27.98	7	27.98	9	27.98	9	27.98	7	27.98	6	27.98	12	27.98	19	27.98	15	27.98	13
28	8	28	13	28	7	28	11	28	10	28	14	28	3	28	18	28	9
28.02	17	28.02	12	28.02	10	28.02	3	28.02	11	28.02	14	28.02	9	28.02	5	28.02	10
28.04	7	28.04	10	28.04	17	28.04	8	28.04	18	28.04	18	28.04	12	28.04	8	28.04	8
28.06	9	28.06	9	28.06	17	28.06	7	28.06	17	28.06	9	28.06	12	28.06	10	28.06	10
28.08	12	28.08	13	28.08	13	28.08	8	28.08	10	28.08	22	28.08	14	28.08	14	28.08	13
28.1	7	28.1	12	28.1	9	28.1	11	28.1	17	28.1	16	28.1	10	28.1	14	28.1	15
28.12	9	28.12	7	28.12	11	28.12	12	28.12	17	28.12	15	28.12	10	28.12	13	28.12	11
28.14	8	28.14	8	28.14	9	28.14	8	28.14	11	28.14	12	28.14	9	28.14	9	28.14	15
28.16	12	28.16	17	28.16	10	28.16	10	28.16	13	28.16	10	28.16	12	28.16	10	28.16	13
28.18	7	28.18	12	28.18	12	28.18	14	28.18	10	28.18	11	28.18	21	28.18	13	28.18	8
28.2	9	28.2	11	28.2	11	28.2	13	28.2	13	28.2	16	28.2	14	28.2	14	28.2	8
28.22	7	28.22	15	28.22	12	28.22	7	28.22	13	28.22	12	28.22	9	28.22	9	28.22	12
28.24	4	28.24	8	28.24	15	28.24	10	28.24	15	28.24	16	28.24	12	28.24	14	28.24	13
28.26	7	28.26	21	28.26	12	28.26	4	28.26	7	28.26	13	28.26	12	28.26	12	28.26	10
28.28	6	28.28	12	28.28	13	28.28	3	28.28	16	28.28	17	28.28	12	28.28	12	28.28	6
28.3	3	28.3	8	28.3	11	28.3	12	28.3	10	28.3	19	28.3	16	28.3	15	28.3	9
28.32	6	28.32	10	28.32	5	28.32	11	28.32	11	28.32	9	28.32	7	28.32	8	28.32	10
28.34	10	28.34	13	28.34	12	28.34	5	28.34	10	28.34	11	28.34	9	28.34	11	28.34	8
28.36	6	28.36	7	28.36	10	28.36	9	28.36	6	28.36	13	28.36	11	28.36	13	28.36	8
28.38	12	28.38	11	28.38	10	28.38	12	28.38	17	28.38	17	28.38	7	28.38	13	28.38	10
28.4	13	28.4	10	28.4	12	28.4	9	28.4	11	28.4	10	28.4	8	28.4	17	28.4	8
28.42	9	28.42	16	28.42	9	28.42	18	28.42	11	28.42	16	28.42	14	28.42	16	28.42	11
28.44	11	28.44	10	28.44	10	28.44	19	28.44	22	28.44	16	28.44	12	28.44	10	28.44	8
28.46	8	28.46	6	28.46	11	28.46	9	28.46	6	28.46	14	28.46	3	28.46	8	28.46	15
28.48	7	28.48	7	28.48	21	28.48	14	28.48	13	28.48	17	28.48	13	28.48	13	28.48	18
28.5	4	28.5	11	28.5	5	28.5	8	28.5	10	28.5	10	28.5	10	28.5	14	28.5	17
28.52	13	28.52	11	28.52	7	28.52	8	28.52	12	28.52	14	28.52	9	28.52	14	28.52	16
28.54	5	28.54	13	28.54	11	28.54	13	28.54	12	28.54	15	28.54	8	28.54	19	28.54	10
28.56	7	28.56	14	28.56	15	28.56	13	28.56	10	28.56	16	28.56	14	28.56	11	28.56	22
28.58	7	28.58	12	28.58	20	28.58	8	28.58	8	28.58	9	28.58	14	28.58	13	28.58	14
28.6	10	28.6	12	28.6	16	28.6	13	28.6	16	28.6	12	28.6	14	28.6	10	28.6	18
28.62	7	28.62	16	28.62	15	28.62	14	28.62	9	28.62	8	28.62	14	28.62	13	28.62	27
28.64	10	28.64	8	28.64	8	28.64	10	28.64	21	28.64	12	28.64	14	28.64	12	28.64	22
28.66	8	28.66	14	28.66	10	28.66	10	28.66	10	28.66	14	28.66	18	28.66	8	28.66	25
28.68	11	28.68	11	28.68	12	28.68	11	28.68	13	28.68	14	28.68	7	28.68	13	28.68	20
28.7	10	28.7	14	28.7	14	28.7	15	28.7	14	28.7	11	28.7	7	28.7	10	28.7	21
28.72	3	28.72	13	28.72	8	28.72	7	28.72	16	28.72	6	28.72	16	28.72	18	28.72	21
28.74	11	28.74	23	28.74	15	28.74	6	28.74	9	28.74	10	28.74	12	28.74	17	28.74	17
28.76	13	28.76	15	28.76	13	28.76	10	28.76	12	28.76	15	28.76	12	28.76	23	28.76	10
28.78	9	28.78	11	28.78	15	28.78	14	28.78	16	28.78	16	28.78	13	28.78	17	28.78	21
28.8	10	28.8	9	28.8	10	28.8	11	28.8	9	28.8	11	28.8	14	28.8	17	28.8	18
28.82	6	28.82	13	28.82	11	28.82	10	28.82	17	28.82	12	28.82	14	28.82	12	28.82	23
28.84	10	28.84	15	28.84	15	28.84	15	28.84	11	28.84	19	28.84	10	28.84	11	28.84	20
28.86	8	28.86	23	28.86	7	28.86	10	28.86	11	28.86	15	28.86	13	28.86	20	28.86	21
28.88	8	28.88	23	28.88	12	28.88	17	28.88	13	28.88	15	28.88	14	28.88	21	28.88	18
28.9	13	28.9	14	28.9	14	28.9	9	28.9	12	28.9	17	28.9	7	28.9	21	28.9	12
28.92	5	28.92	16	28.92	4	28.92	14	28.92	9	28.92	15	28.92	11	28.92	31	28.92	17
28.94	11	28.94	17	28.94	18	28.94	11	28.94	15	28.94	12	28.94	10	28.94	28	28.94	14
28.96	12	28.96	26	28.96	12	28.96	11	28.96	18	28.96	10	28.96	24	28.96	33	28.96	12
28.98	10	28.98	9	28.98	4	28.98	9	28.98	17	28.98	14	28.98	11	28.98	30	28.98	15
29	6	29	22	29	12	29	10	29	14	29	15	29	12	29	27	29	15
29.02	12	29.02	13	29.02	17	29.02	7	29.02	17	29.02	15	29.02	10	29.02	27	29.02	10
29.04	12	29.04	15	29.04	14	29.04	16	29.04	11	29.04	19	29.04	13	29.04	39	29.04	15
29.06	16	29.06	10	29.06	20	29.06	4	29.06	15	29.06	10	29.06	12	29.06	42	29.06	16
29.08	4	29.08	13	29.08	12	29.08	10	29.08	13	29.08	16	29.08	14	29.08	42	29.08	14
29.1	14	29.1	11	29.1	12	29.1	18	29.1	12	29.1	14	29.1	6	29.1	26	29.1	8
29.12	9	29.12	11	29.12	4	29.12	13	29.12	11	29.12	9	29.12	6	29.12	37	29.12	5
29.14	3	29.14	15	29.14	12	29.14	8	29.14	18	29.14	15	29.14	4	29.14	24	29.14	10
29.16	8	29.16	12	29.16	12	29.16	14	29.16	14	29.16	9	29.16	18	29.16	27	29.16	12
29.18	9	29.18	9	29.18	13	29.18	9	29.18	17	29.18	12	29.18	7	29.18	19	29.18	7
29.2	10	29.2	15	29.2	11	29.2	18	29.2	8	29.2	19	29.2	13	29.2	18	29.2	15
29.22	14	29.22	18	29.22	9	29.22	6	29.22	11	29.22	23	29.22	9	29.22	12	29.22	12
29.24	6	29.24	14	29.24	12	29.24	10	29.24	13	29.24	10	29.24	8	29.24	27	29.24	5
29.26	9	29.26	13	29.26	10	29.26	15	29.26	14	29.26	14	29.26	9	29.26	21	29.26	10
29.28	7	29.28	13	29.28	18	29.28	15	29.28	14	29.28	7	29.28	8	29.28	20	29.28	16
29.3	11	29.3	16	29.3	12	29.3	10	29.3	14	29.3	13	29.3	11	29.3	14	29.3	19
29.32	4	29.32	16	29.32	12	29.32	8	29.32	16	29.32	18	29.32	8	29.32	10	29.32	15
29.34	7	29.34	12	29.34	20	29.34	16	29.34	14	29.34	13	29.34	9	29.34	19	29.34	14
29.36	7	29.36	12	29.36	15	29.36	14	29.36	11	29.36	17	29.36	5	29.36	18	29.36	11
29.38	12	29.38	18	29.38	9	29.38	9	29.38	16	29.38	19	29.38	17	29.38	15	29.38	16
29.4	5	29.4	10	29.4	17	29.4	11	29.4	10	29.4	14	29.4	19	29.4	15	29.4	20
29.42	11	29.42	10	29.42	10	29.42	7	29.42	16	29.42	19	29.42	12	29.42	14	29.42	17
29.44	11	29.44	19	29.44	16	29.44	7	29.44	11	29.44	9	29.44	15	29.44	12	29.44	10
29.46	13	29.46	6	29.46	14	29.46	10	29.46	14	29.46	17	29.46	8	29.46	13	29.46	11
29.48	6	29.48	11	29.48	9	29.48	15	29.48	14	29.48	13	29.48	9	29.48	16	29.48	17
29.5	6	29.5	13	29.5	14	29.5	18	29.5	19	29.5	13	29.5	12	29.5	14	29.5	17
29.52	9	29.52	10	29.52	13	29.52	11	29.52	12	29.52	7	29.52	9	29.52	18	29.52	12
29.54	12	29.54	18	29.54	11	29.54	9	29.54	21	29.54	17	29.54	15	29.54	12	29.54	14
29.56	5	29.56	11	29.56	13	29.56	14	29.56	17	29.56	11	29.56	16	29.56	25	29.56	20
29.58	8	29.58	12	29.58	10	29.58	12	29.58	12	29.58	11	29.58	9	29.58	16	29.58	6
29.6	7	29.6	15	29.6	10	29.6	17	29.6	17	29.6	10	29.6	14	29.6	15	29.6	12
29.62	11	29.62	19	29.62	15	29.62	11	29.62	16	29.62	16	29.62	12	29.62	19	29.62	13
29.64	10	29.64	18	29.64	19	29.64	8	29.64	10	29.64	9	29.64	13	29.64	12	29.64	10
29.66	3	29.66	16	29.66	15	29.66	15	29.66	11	29.66	14	29.66	14	29.66	15	29.66	12
29.68	17	29.68	17	29.68	18	29.68	17	29.68	8	29.68	13	29.68	20	29.68	13	29.68	13
29.7	5	29.7	9	29.7	17	29.7	11	29.7	16	29.7	12	29.7	10	29.7	9	29.7	13
29.72	12	29.72	14	29.72	9	29.72	9	29.72	16	29.72	15	29.72	14	29.72	24	29.72	17
29.74	13	29.74	17	29.74	11	29.74	11	29.74	17	29.74	11	29.74	12	29.74	20	29.74	12
29.76	9	29.76	13	29.76	11	29.76	11	29.76	10	29.76	12	29.76	13	29.76	20	29.76	10
29.78	9	29.78	6	29.78	21	29.78	17	29.78	12	29.78	17	29.78	20	29.78	20	29.78	7
29.8	11	29.8	15	29.8	7	29.8	8	29.8	13	29.8	17	29.8	6	29.8	15	29.8	13
29.82	9	29.82	11	29.82	17	29.82	12	29.82	18	29.82	17	29.82	15	29.82	18	29.82	5
29.84	7	29.84	13	29.84	10	29.84	19	29.84	14	29.84	11	29.84	16	29.84	10	29.84	12
29.86	9	29.86	15	29.86	17	29.86	11	29.86	16	29.86	10	29.86	8	29.86	17	29.86	8
29.88	7	29.88	16	29.88	14	29.88	11	29.88	6	29.88	17	29.88	8	29.88	12	29.88	14
29.9	6	29.9	16	29.9	13	29.9	20	29.9	10	29.9	8	29.9	9	29.9	16	29.9	15
29.92	5	29.92	12	29.92	14	29.92	11	29.92	16	29.92	22	29.92	14	29.92	14	29.92	11
29.94	8	29.94	6	29.94	13	29.94	19	29.94	12	29.94	14	29.94	16	29.94	14	29.94	14
29.96	16	29.96	12	29.96	14	29.96	18	29.96	7	29.96	17	29.96	15	29.96	22	29.96	19
29.98	13	29.98	6	29.98	13	29.98	18	29.98	13	29.98	13	29.98	13	29.98	16	29.98	15
30	11	30	15	30	11	30	8	30	14	30	16	30	14	30	23	30	17
30.02	11	30.02	11	30.02	15	30.02	13	30.02	19	30.02	23	30.02	10	30.02	17	30.02	15
30.04	12	30.04	9	30.04	9	30.04	16	30.04	9	30.04	12	30.04	14	30.04	17	30.04	22
30.06	7	30.06	16	30.06	13	30.06	11	30.06	20	30.06	14	30.06	17	30.06	17	30.06	19
30.08	6	30.08	7	30.08	9	30.08	10	30.08	16	30.08	13	30.08	13	30.08	17	30.08	14
30.1	7	30.1	10	30.1	13	30.1	11	30.1	7	30.1	15	30.1	12	30.1	15	30.1	18
30.12	13	30.12	14	30.12	6	30.12	12	30.12	19	30.12	16	30.12	16	30.12	21	30.12	26
30.14	10	30.14	10	30.14	12	30.14	14	30.14	15	30.14	16	30.14	11	30.14	7	30.14	25
30.16	10	30.16	14	30.16	15	30.16	14	30.16	17	30.16	14	30.16	15	30.16	19	30.16	20
30.18	14	30.18	8	30.18	18	30.18	18	30.18	17	30.18	14	30.18	14	30.18	17	30.18	29
30.2	6	30.2	10	30.2	13	30.2	21	30.2	14	30.2	17	30.2	15	30.2	16	30.2	38
30.22	5	30.22	9	30.22	13	30.22	19	30.22	19	30.22	21	30.22	9	30.22	16	30.22	39
30.24	9	30.24	13	30.24	14	30.24	10	30.24	19	30.24	12	30.24	10	30.24	10	30.24	40
30.26	10	30.26	10	30.26	11	30.26	6	30.26	18	30.26	17	30.26	9	30.26	13	30.26	42
30.28	8	30.28	19	30.28	19	30.28	17	30.28	10	30.28	15	30.28	20	30.28	19	30.28	83
30.3	8	30.3	13	30.3	15	30.3	18	30.3	21	30.3	15	30.3	11	30.3	18	30.3	76
30.32	11	30.32	14	30.32	12	30.32	18	30.32	7	30.32	21	30.32	9	30.32	18	30.32	116
30.34	8	30.34	15	30.34	15	30.34	18	30.34	13	30.34	27	30.34	17	30.34	13	30.34	179
30.36	12	30.36	9	30.36	16	30.36	10	30.36	11	30.36	14	30.36	11	30.36	6	30.36	173
30.38	15	30.38	14	30.38	16	30.38	13	30.38	16	30.38	13	30.38	13	30.38	10	30.38	279
30.4	14	30.4	13	30.4	27	30.4	9	30.4	11	30.4	19	30.4	11	30.4	14	30.4	241
30.42	8	30.42	4	30.42	16	30.42	11	30.42	10	30.42	24	30.42	16	30.42	16	30.42	253
30.44	10	30.44	8	30.44	14	30.44	15	30.44	19	30.44	13	30.44	16	30.44	23	30.44	256
30.46	6	30.46	14	30.46	19	30.46	10	30.46	11	30.46	19	30.46	14	30.46	19	30.46	204
30.48	7	30.48	8	30.48	18	30.48	7	30.48	14	30.48	19	30.48	15	30.48	18	30.48	178
30.5	13	30.5	17	30.5	9	30.5	12	30.5	11	30.5	14	30.5	14	30.5	21	30.5	149
30.52	16	30.52	13	30.52	14	30.52	18	30.52	20	30.52	15	30.52	16	30.52	20	30.52	122
30.54	8	30.54	17	30.54	22	30.54	18	30.54	16	30.54	23	30.54	16	30.54	15	30.54	90
30.56	7	30.56	8	30.56	15	30.56	15	30.56	12	30.56	17	30.56	17	30.56	16	30.56	57
30.58	7	30.58	9	30.58	14	30.58	16	30.58	25	30.58	21	30.58	18	30.58	23	30.58	30
30.6	8	30.6	16	30.6	14	30.6	13	30.6	14	30.6	17	30.6	17	30.6	13	30.6	41
30.62	10	30.62	11	30.62	6	30.62	18	30.62	17	30.62	15	30.62	13	30.62	18	30.62	29
30.64	5	30.64	8	30.64	10	30.64	14	30.64	22	30.64	12	30.64	16	30.64	25	30.64	38
30.66	13	30.66	17	30.66	11	30.66	9	30.66	14	30.66	22	30.66	12	30.66	20	30.66	17
30.68	10	30.68	17	30.68	25	30.68	13	30.68	7	30.68	11	30.68	12	30.68	17	30.68	13
30.7	13	30.7	12	30.7	22	30.7	20	30.7	12	30.7	14	30.7	15	30.7	17	30.7	17
30.72	7	30.72	14	30.72	8	30.72	14	30.72	17	30.72	13	30.72	18	30.72	16	30.72	12
30.74	14	30.74	12	30.74	18	30.74	13	30.74	15	30.74	18	30.74	12	30.74	23	30.74	25
30.76	11	30.76	12	30.76	14	30.76	9	30.76	19	30.76	21	30.76	12	30.76	16	30.76	10
30.78	9	30.78	11	30.78	14	30.78	8	30.78	15	30.78	18	30.78	16	30.78	20	30.78	13
30.8	14	30.8	26	30.8	11	30.8	9	30.8	19	30.8	18	30.8	13	30.8	9	30.8	17
30.82	8	30.82	10	30.82	12	30.82	13	30.82	14	30.82	18	30.82	14	30.82	13	30.82	13
30.84	12	30.84	19	30.84	13	30.84	13	30.84	15	30.84	21	30.84	16	30.84	11	30.84	24
30.86	9	30.86	11	30.86	10	30.86	17	30.86	18	30.86	7	30.86	17	30.86	13	30.86	14
30.88	16	30.88	17	30.88	18	30.88	11	30.88	12	30.88	19	30.88	10	30.88	17	30.88	21
30.9	12	30.9	17	30.9	15	30.9	18	30.9	20	30.9	14	30.9	23	30.9	20	30.9	20
30.92	8	30.92	11	30.92	10	30.92	14	30.92	15	30.92	17	30.92	17	30.92	20	30.92	10
30.94	10	30.94	15	30.94	14	30.94	9	30.94	14	30.94	14	30.94	20	30.94	11	30.94	12
30.96	11	30.96	14	30.96	13	30.96	15	30.96	21	30.96	9	30.96	15	30.96	13	30.96	19
30.98	11	30.98	20	30.98	22	30.98	15	30.98	21	30.98	16	30.98	9	30.98	15	30.98	12
31	6	31	19	31	15	31	14	31	20	31	14	31	12	31	16	31	10
31.02	12	31.02	18	31.02	19	31.02	14	31.02	16	31.02	17	31.02	14	31.02	21	31.02	26
31.04	19	31.04	11	31.04	11	31.04	9	31.04	11	31.04	24	31.04	9	31.04	19	31.04	13
31.06	16	31.06	9	31.06	8	31.06	11	31.06	20	31.06	21	31.06	19	31.06	16	31.06	15
31.08	8	31.08	14	31.08	15	31.08	20	31.08	15	31.08	10	31.08	14	31.08	16	31.08	21
31.1	14	31.1	21	31.1	20	31.1	17	31.1	18	31.1	13	31.1	9	31.1	16	31.1	18
31.12	8	31.12	18	31.12	13	31.12	12	31.12	12	31.12	14	31.12	23	31.12	9	31.12	13
31.14	10	31.14	18	31.14	15	31.14	15	31.14	20	31.14	27	31.14	17	31.14	19	31.14	12
31.16	7	31.16	11	31.16	9	31.16	6	31.16	20	31.16	22	31.16	15	31.16	20	31.16	12
31.18	11	31.18	23	31.18	16	31.18	14	31.18	14	31.18	22	31.18	15	31.18	25	31.18	17
31.2	13	31.2	7	31.2	15	31.2	13	31.2	18	31.2	20	31.2	17	31.2	21	31.2	12
31.22	9	31.22	9	31.22	23	31.22	17	31.22	18	31.22	18	31.22	15	31.22	22	31.22	15
31.24	8	31.24	13	31.24	12	31.24	16	31.24	10	31.24	12	31.24	13	31.24	18	31.24	16
31.26	5	31.26	13	31.26	12	31.26	8	31.26	13	31.26	17	31.26	15	31.26	10	31.26	12
31.28	16	31.28	13	31.28	23	31.28	13	31.28	17	31.28	24	31.28	10	31.28	17	31.28	13
31.3	12	31.3	13	31.3	17	31.3	14	31.3	15	31.3	12	31.3	15	31.3	22	31.3	16
31.32	14	31.32	15	31.32	10	31.32	17	31.32	23	31.32	15	31.32	19	31.32	15	31.32	9
31.34	9	31.34	5	31.34	11	31.34	10	31.34	19	31.34	13	31.34	20	31.34	15	31.34	19
31.36	13	31.36	20	31.36	18	31.36	17	31.36	20	31.36	15	31.36	16	31.36	18	31.36	15
31.38	14	31.38	19	31.38	20	31.38	12	31.38	6	31.38	12	31.38	23	31.38	17	31.38	16
31.4	16	31.4	19	31.4	15	31.4	15	31.4	14	31.4	15	31.4	22	31.4	15	31.4	15
31.42	15	31.42	20	31.42	18	31.42	13	31.42	23	31.42	21	31.42	12	31.42	22	31.42	17
31.44	14	31.44	20	31.44	19	31.44	15	31.44	19	31.44	11	31.44	18	31.44	18	31.44	18
31.46	13	31.46	21	31.46	20	31.46	14	31.46	17	31.46	18	31.46	13	31.46	14	31.46	13
31.48	9	31.48	16	31.48	23	31.48	6	31.48	12	31.48	20	31.48	21	31.48	23	31.48	16
31.5	10	31.5	25	31.5	14	31.5	15	31.5	18	31.5	16	31.5	13	31.5	17	31.5	16
31.52	14	31.52	21	31.52	23	31.52	9	31.52	20	31.52	22	31.52	18	31.52	20	31.52	16
31.54	15	31.54	17	31.54	19	31.54	14	31.54	13	31.54	18	31.54	16	31.54	10	31.54	14
31.56	11	31.56	20	31.56	17	31.56	19	31.56	15	31.56	10	31.56	6	31.56	19	31.56	17
31.58	5	31.58	18	31.58	14	31.58	18	31.58	20	31.58	19	31.58	11	31.58	23	31.58	14
31.6	11	31.6	17	31.6	19	31.6	11	31.6	21	31.6	15	31.6	14	31.6	21	31.6	18
31.62	12	31.62	13	31.62	16	31.62	11	31.62	7	31.62	13	31.62	19	31.62	17	31.62	10
31.64	10	31.64	11	31.64	10	31.64	12	31.64	17	31.64	23	31.64	21	31.64	20	31.64	17
31.66	13	31.66	14	31.66	19	31.66	15	31.66	19	31.66	11	31.66	20	31.66	14	31.66	16
31.68	8	31.68	10	31.68	18	31.68	10	31.68	16	31.68	15	31.68	14	31.68	17	31.68	19
31.7	10	31.7	18	31.7	24	31.7	15	31.7	16	31.7	21	31.7	14	31.7	17	31.7	30
31.72	13	31.72	21	31.72	17	31.72	19	31.72	14	31.72	17	31.72	15	31.72	24	31.72	22
31.74	10	31.74	19	31.74	28	31.74	16	31.74	14	31.74	18	31.74	20	31.74	18	31.74	27
31.76	9	31.76	12	31.76	19	31.76	13	31.76	14	31.76	18	31.76	18	31.76	18	31.76	18
31.78	22	31.78	20	31.78	19	31.78	16	31.78	15	31.78	16	31.78	12	31.78	17	31.78	14
31.8	14	31.8	23	31.8	18	31.8	13	31.8	16	31.8	17	31.8	22	31.8	16	31.8	15
31.82	14	31.82	18	31.82	16	31.82	11	31.82	14	31.82	16	31.82	13	31.82	12	31.82	21
31.84	10	31.84	14	31.84	12	31.84	19	31.84	18	31.84	18	31.84	13	31.84	22	31.84	30
31.86	15	31.86	9	31.86	13	31.86	16	31.86	15	31.86	20	31.86	14	31.86	27	31.86	32
31.88	8	31.88	11	31.88	17	31.88	16	31.88	18	31.88	15	31.88	18	31.88	21	31.88	18
31.9	11	31.9	10	31.9	15	31.9	18	31.9	22	31.9	24	31.9	24	31.9	21	31.9	19
31.92	11	31.92	17	31.92	14	31.92	9	31.92	15	31.92	17	31.92	13	31.92	35	31.92	25
31.94	18	31.94	13	31.94	19	31.94	10	31.94	14	31.94	24	31.94	14	31.94	57	31.94	36
31.96	11	31.96	16	31.96	11	31.96	14	31.96	16	31.96	18	31.96	17	31.96	69	31.96	30
31.98	18	31.98	13	31.98	18	31.98	11	31.98	23	31.98	14	31.98	11	31.98	77	31.98	21
32	8	32	13	32	17	32	12	32	13	32	16	32	13	32	69	32	22
32.02	13	32.02	17	32.02	13	32.02	11	32.02	25	32.02	21	32.02	20	32.02	58	32.02	30
32.04	12	32.04	16	32.04	23	32.04	9	32.04	16	32.04	28	32.04	15	32.04	52	32.04	19
32.06	16	32.06	14	32.06	15	32.06	20	32.06	21	32.06	17	32.06	12	32.06	49	32.06	13
32.08	11	32.08	16	32.08	10	32.08	17	32.08	16	32.08	27	32.08	11	32.08	50	32.08	21
32.1	11	32.1	17	32.1	18	32.1	19	32.1	17	32.1	15	32.1	12	32.1	25	32.1	20
32.12	9	32.12	27	32.12	22	32.12	25	32.12	22	32.12	19	32.12	16	32.12	27	32.12	25
32.14	16	32.14	15	32.14	15	32.14	16	32.14	19	32.14	20	32.14	17	32.14	17	32.14	24
32.16	21	32.16	17	32.16	14	32.16	14	32.16	18	32.16	18	32.16	9	32.16	13	32.16	17
32.18	14	32.18	17	32.18	20	32.18	12	32.18	14	32.18	18	32.18	17	32.18	15	32.18	21
32.2	13	32.2	21	32.2	23	32.2	21	32.2	13	32.2	23	32.2	19	32.2	11	32.2	26
32.22	13	32.22	19	32.22	18	32.22	14	32.22	19	32.22	15	32.22	22	32.22	19	32.22	21
32.24	10	32.24	30	32.24	17	32.24	16	32.24	21	32.24	22	32.24	22	32.24	16	32.24	17
32.26	15	32.26	11	32.26	16	32.26	18	32.26	12	32.26	22	32.26	17	32.26	19	32.26	22
32.28	13	32.28	16	32.28	21	32.28	14	32.28	20	32.28	16	32.28	18	32.28	14	32.28	21
32.3	10	32.3	9	32.3	19	32.3	23	32.3	20	32.3	18	32.3	21	32.3	16	32.3	22
32.32	12	32.32	15	32.32	13	32.32	23	32.32	15	32.32	14	32.32	15	32.32	24	32.32	27
32.34	11	32.34	15	32.34	8	32.34	22	32.34	24	32.34	24	32.34	26	32.34	24	32.34	33
32.36	21	32.36	22	32.36	18	32.36	17	32.36	16	32.36	24	32.36	20	32.36	22	32.36	37
32.38	12	32.38	11	32.38	14	32.38	21	32.38	16	32.38	22	32.38	22	32.38	17	32.38	28
32.4	13	32.4	9	32.4	22	32.4	17	32.4	17	32.4	25	32.4	17	32.4	20	32.4	28
32.42	21	32.42	11	32.42	22	32.42	20	32.42	22	32.42	18	32.42	21	32.42	23	32.42	24
32.44	10	32.44	20	32.44	26	32.44	22	32.44	24	32.44	9	32.44	18	32.44	25	32.44	26
32.46	8	32.46	16	32.46	26	32.46	15	32.46	24	32.46	21	32.46	14	32.46	20	32.46	18
32.48	8	32.48	17	32.48	17	32.48	22	32.48	14	32.48	23	32.48	20	32.48	21	32.48	18
32.5	13	32.5	13	32.5	23	32.5	15	32.5	18	32.5	31	32.5	16	32.5	24	32.5	22
32.52	11	32.52	20	32.52	16	32.52	18	32.52	31	32.52	22	32.52	23	32.52	18	32.52	15
32.54	11	32.54	18	32.54	18	32.54	16	32.54	29	32.54	16	32.54	20	32.54	13	32.54	12
32.56	13	32.56	16	32.56	25	32.56	18	32.56	16	32.56	15	32.56	15	32.56	20	32.56	27
32.58	17	32.58	13	32.58	17	32.58	22	32.58	23	32.58	22	32.58	18	32.58	15	32.58	16
32.6	6	32.6	20	32.6	20	32.6	19	32.6	17	32.6	24	32.6	15	32.6	17	32.6	24
32.62	15	32.62	17	32.62	21	32.62	22	32.62	37	32.62	29	32.62	17	32.62	18	32.62	29
32.64	9	32.64	23	32.64	21	32.64	19	32.64	18	32.64	24	32.64	19	32.64	23	32.64	26
32.66	12	32.66	16	32.66	22	32.66	20	32.66	22	32.66	24	32.66	26	32.66	23	32.66	18
32.68	17	32.68	15	32.68	17	32.68	26	32.68	26	32.68	16	32.68	24	32.68	19	32.68	15
32.7	13	32.7	22	32.7	20	32.7	17	32.7	20	32.7	19	32.7	23	32.7	15	32.7	19
32.72	14	32.72	16	32.72	21	32.72	32	32.72	15	32.72	25	32.72	19	32.72	23	32.72	22
32.74	10	32.74	19	32.74	25	32.74	26	32.74	19	32.74	21	32.74	21	32.74	19	32.74	15
32.76	13	32.76	12	32.76	35	32.76	24	32.76	24	32.76	21	32.76	20	32.76	22	32.76	12
32.78	12	32.78	19	32.78	38	32.78	24	32.78	17	32.78	24	32.78	21	32.78	17	32.78	10
32.8	18	32.8	13	32.8	45	32.8	24	32.8	15	32.8	24	32.8	18	32.8	17	32.8	19
32.82	19	32.82	14	32.82	41	32.82	19	32.82	14	32.82	17	32.82	20	32.82	25	32.82	21
32.84	15	32.84	17	32.84	45	32.84	27	32.84	19	32.84	24	32.84	19	32.84	20	32.84	22
32.86	15	32.86	16	32.86	69	32.86	20	32.86	17	32.86	15	32.86	23	32.86	19	32.86	18
32.88	15	32.88	22	32.88	53	32.88	26	32.88	28	32.88	16	32.88	25	32.88	27	32.88	13
32.9	13	32.9	20	32.9	52	32.9	15	32.9	29	32.9	21	32.9	24	32.9	26	32.9	19
32.92	9	32.92	21	32.92	45	32.92	20	32.92	29	32.92	16	32.92	18	32.92	22	32.92	18
32.94	14	32.94	13	32.94	33	32.94	14	32.94	24	32.94	22	32.94	15	32.94	21	32.94	19
32.96	19	32.96	17	32.96	47	32.96	19	32.96	15	32.96	19	32.96	13	32.96	16	32.96	23
32.98	24	32.98	14	32.98	32	32.98	18	32.98	20	32.98	19	32.98	19	32.98	18	32.98	13
33	16	33	20	33	29	33	18	33	23	33	22	33	13	33	31	33	16
33.02	17	33.02	13	33.02	23	33.02	20	33.02	21	33.02	27	33.02	24	33.02	19	33.02	15
33.04	6	33.04	21	33.04	24	33.04	9	33.04	21	33.04	18	33.04	14	33.04	17	33.04	23
33.06	16	33.06	11	33.06	25	33.06	21	33.06	21	33.06	24	33.06	22	33.06	15	33.06	16
33.08	17	33.08	17	33.08	23	33.08	21	33.08	17	33.08	25	33.08	21	33.08	28	33.08	12
33.1	23	33.1	14	33.1	24	33.1	22	33.1	11	33.1	22	33.1	15	33.1	21	33.1	8
33.12	14	33.12	23	33.12	12	33.12	11	33.12	21	33.12	23	33.12	15	33.12	32	33.12	15
33.14	15	33.14	17	33.14	27	33.14	14	33.14	21	33.14	19	33.14	18	33.14	17	33.14	24
33.16	15	33.16	28	33.16	23	33.16	21	33.16	20	33.16	22	33.16	24	33.16	26	33.16	13
33.18	15	33.18	10	33.18	17	33.18	25	33.18	22	33.18	14	33.18	9	33.18	24	33.18	9
33.2	9	33.2	17	33.2	24	33.2	18	33.2	13	33.2	23	33.2	19	33.2	23	33.2	11
33.22	18	33.22	12	33.22	9	33.22	18	33.22	25	33.22	16	33.22	19	33.22	30	33.22	18
33.24	13	33.24	19	33.24	28	33.24	19	33.24	30	33.24	25	33.24	28	33.24	29	33.24	12
33.26	11	33.26	16	33.26	19	33.26	25	33.26	26	33.26	28	33.26	24	33.26	20	33.26	23
33.28	7	33.28	15	33.28	19	33.28	16	33.28	23	33.28	22	33.28	17	33.28	15	33.28	17
33.3	19	33.3	20	33.3	26	33.3	16	33.3	28	33.3	24	33.3	21	33.3	28	33.3	15
33.32	20	33.32	15	33.32	22	33.32	18	33.32	22	33.32	19	33.32	19	33.32	16	33.32	18
33.34	11	33.34	17	33.34	24	33.34	22	33.34	17	33.34	22	33.34	24	33.34	24	33.34	17
33.36	10	33.36	12	33.36	21	33.36	20	33.36	21	33.36	16	33.36	19	33.36	27	33.36	21
33.38	15	33.38	18	33.38	15	33.38	16	33.38	25	33.38	30	33.38	23	33.38	30	33.38	13
33.4	15	33.4	15	33.4	18	33.4	20	33.4	19	33.4	24	33.4	15	33.4	24	33.4	16
33.42	11	33.42	25	33.42	22	33.42	20	33.42	24	33.42	27	33.42	20	33.42	31	33.42	15
33.44	11	33.44	22	33.44	22	33.44	21	33.44	22	33.44	17	33.44	17	33.44	19	33.44	12
33.46	13	33.46	9	33.46	21	33.46	16	33.46	23	33.46	20	33.46	17	33.46	27	33.46	21
33.48	10	33.48	16	33.48	25	33.48	20	33.48	22	33.48	22	33.48	16	33.48	25	33.48	20
33.5	9	33.5	19	33.5	22	33.5	17	33.5	21	33.5	31	33.5	15	33.5	24	33.5	15
33.52	22	33.52	17	33.52	14	33.52	18	33.52	15	33.52	25	33.52	20	33.52	38	33.52	21
33.54	11	33.54	15	33.54	18	33.54	21	33.54	30	33.54	31	33.54	16	33.54	34	33.54	22
33.56	15	33.56	19	33.56	19	33.56	18	33.56	29	33.56	20	33.56	21	33.56	23	33.56	20
33.58	7	33.58	19	33.58	25	33.58	30	33.58	30	33.58	28	33.58	15	33.58	30	33.58	19
33.6	13	33.6	31	33.6	20	33.6	24	33.6	24	33.6	32	33.6	14	33.6	16	33.6	25
33.62	10	33.62	16	33.62	27	33.62	19	33.62	21	33.62	23	33.62	31	33.62	21	33.62	25
33.64	21	33.64	19	33.64	21	33.64	22	33.64	22	33.64	15	33.64	14	33.64	28	33.64	20
33.66	12	33.66	21	33.66	31	33.66	22	33.66	21	33.66	23	33.66	19	33.66	30	33.66	19
33.68	18	33.68	15	33.68	18	33.68	26	33.68	15	33.68	26	33.68	26	33.68	24	33.68	20
33.7	14	33.7	15	33.7	16	33.7	22	33.7	21	33.7	21	33.7	19	33.7	28	33.7	20
33.72	29	33.72	27	33.72	21	33.72	19	33.72	18	33.72	27	33.72	19	33.72	29	33.72	18
33.74	18	33.74	20	33.74	22	33.74	22	33.74	21	33.74	27	33.74	27	33.74	29	33.74	17
33.76	21	33.76	27	33.76	16	33.76	20	33.76	19	33.76	19	33.76	28	33.76	28	33.76	25
33.78	16	33.78	16	33.78	29	33.78	16	33.78	21	33.78	25	33.78	18	33.78	27	33.78	23
33.8	14	33.8	20	33.8	25	33.8	28	33.8	29	33.8	16	33.8	28	33.8	18	33.8	27
33.82	14	33.82	17	33.82	15	33.82	15	33.82	29	33.82	17	33.82	18	33.82	27	33.82	19
33.84	14	33.84	16	33.84	22	33.84	21	33.84	33	33.84	41	33.84	26	33.84	25	33.84	15
33.86	20	33.86	19	33.86	14	33.86	21	33.86	23	33.86	26	33.86	20	33.86	29	33.86	17
33.88	17	33.88	25	33.88	20	33.88	22	33.88	28	33.88	29	33.88	20	33.88	28	33.88	18
33.9	17	33.9	14	33.9	24	33.9	23	33.9	26	33.9	26	33.9	29	33.9	24	33.9	20
33.92	10	33.92	23	33.92	25	33.92	22	33.92	27	33.92	24	33.92	17	33.92	25	33.92	23
33.94	13	33.94	17	33.94	34	33.94	16	33.94	21	33.94	30	33.94	19	33.94	30	33.94	22
33.96	12	33.96	22	33.96	23	33.96	25	33.96	28	33.96	25	33.96	15	33.96	28	33.96	17
33.98	21	33.98	18	33.98	22	33.98	19	33.98	27	33.98	17	33.98	22	33.98	25	33.98	21
34	13	34	23	34	15	34	20	34	24	34	29	34	18	34	24	34	25
34.02	14	34.02	21	34.02	23	34.02	22	34.02	29	34.02	32	34.02	15	34.02	32	34.02	19
34.04	17	34.04	20	34.04	24	34.04	20	34.04	20	34.04	24	34.04	29	34.04	21	34.04	10
34.06	17	34.06	21	34.06	29	34.06	15	34.06	27	34.06	29	34.06	21	34.06	29	34.06	15
34.08	7	34.08	23	34.08	32	34.08	12	34.08	29	34.08	17	34.08	17	34.08	28	34.08	20
34.1	23	34.1	18	34.1	10	34.1	16	34.1	24	34.1	28	34.1	20	34.1	23	34.1	20
34.12	18	34.12	26	34.12	25	34.12	16	34.12	25	34.12	21	34.12	24	34.12	29	34.12	19
34.14	19	34.14	13	34.14	17	34.14	27	34.14	32	34.14	27	34.14	21	34.14	24	34.14	29
34.16	19	34.16	15	34.16	18	34.16	12	34.16	38	34.16	35	34.16	16	34.16	29	34.16	19
34.18	17	34.18	23	34.18	23	34.18	11	34.18	14	34.18	22	34.18	18	34.18	28	34.18	12
34.2	20	34.2	30	34.2	24	34.2	16	34.2	24	34.2	26	34.2	21	34.2	20	34.2	19
34.22	15	34.22	25	34.22	23	34.22	22	34.22	32	34.22	28	34.22	23	34.22	20	34.22	22
34.24	14	34.24	24	34.24	30	34.24	27	34.24	23	34.24	30	34.24	15	34.24	28	34.24	16
34.26	20	34.26	22	34.26	21	34.26	19	34.26	20	34.26	34	34.26	22	34.26	28	34.26	22
34.28	13	34.28	24	34.28	33	34.28	18	34.28	21	34.28	27	34.28	30	34.28	29	34.28	17
34.3	18	34.3	14	34.3	32	34.3	18	34.3	19	34.3	27	34.3	19	34.3	26	34.3	23
34.32	18	34.32	17	34.32	20	34.32	19	34.32	27	34.32	37	34.32	21	34.32	23	34.32	23
34.34	19	34.34	32	34.34	30	34.34	21	34.34	31	34.34	31	34.34	24	34.34	25	34.34	14
34.36	20	34.36	23	34.36	19	34.36	26	34.36	34	34.36	24	34.36	22	34.36	21	34.36	18
34.38	14	34.38	17	34.38	23	34.38	21	34.38	31	34.38	21	34.38	27	34.38	33	34.38	23
34.4	14	34.4	33	34.4	24	34.4	19	34.4	17	34.4	17	34.4	17	34.4	26	34.4	19
34.42	22	34.42	30	34.42	17	34.42	25	34.42	27	34.42	26	34.42	21	34.42	34	34.42	20
34.44	12	34.44	19	34.44	22	34.44	19	34.44	30	34.44	27	34.44	33	34.44	32	34.44	16
34.46	9	34.46	17	34.46	15	34.46	17	34.46	18	34.46	22	34.46	27	34.46	34	34.46	21
34.48	12	34.48	19	34.48	30	34.48	24	34.48	34	34.48	39	34.48	23	34.48	33	34.48	21
34.5	12	34.5	26	34.5	29	34.5	19	34.5	30	34.5	33	34.5	18	34.5	19	34.5	25
34.52	17	34.52	20	34.52	36	34.52	21	34.52	31	34.52	17	34.52	22	34.52	30	34.52	23
34.54	19	34.54	22	34.54	25	34.54	22	34.54	38	34.54	35	34.54	22	34.54	28	34.54	24
34.56	21	34.56	29	34.56	30	34.56	25	34.56	23	34.56	34	34.56	24	34.56	30	34.56	24
34.58	22	34.58	31	34.58	34	34.58	28	34.58	21	34.58	27	34.58	23	34.58	34	34.58	15
34.6	21	34.6	24	34.6	29	34.6	19	34.6	21	34.6	33	34.6	33	34.6	31	34.6	24
34.62	16	34.62	23	34.62	27	34.62	20	34.62	34	34.62	35	34.62	20	34.62	36	34.62	19
34.64	18	34.64	33	34.64	31	34.64	21	34.64	31	34.64	24	34.64	20	34.64	27	34.64	17
34.66	18	34.66	23	34.66	31	34.66	19	34.66	39	34.66	31	34.66	29	34.66	31	34.66	15
34.68	12	34.68	26	34.68	28	34.68	28	34.68	27	34.68	29	34.68	25	34.68	27	34.68	21
34.7	10	34.7	18	34.7	19	34.7	23	34.7	28	34.7	36	34.7	26	34.7	28	34.7	21
34.72	17	34.72	22	34.72	30	34.72	28	34.72	22	34.72	26	34.72	30	34.72	31	34.72	27
34.74	13	34.74	26	34.74	25	34.74	30	34.74	41	34.74	24	34.74	21	34.74	32	34.74	14
34.76	17	34.76	21	34.76	37	34.76	21	34.76	30	34.76	40	34.76	30	34.76	29	34.76	21
34.78	15	34.78	26	34.78	12	34.78	28	34.78	29	34.78	30	34.78	24	34.78	32	34.78	15
34.8	21	34.8	29	34.8	25	34.8	28	34.8	28	34.8	28	34.8	22	34.8	38	34.8	24
34.82	18	34.82	21	34.82	19	34.82	25	34.82	22	34.82	32	34.82	30	34.82	30	34.82	28
34.84	22	34.84	27	34.84	39	34.84	22	34.84	30	34.84	22	34.84	22	34.84	27	34.84	26
34.86	25	34.86	30	34.86	21	34.86	31	34.86	18	34.86	25	34.86	23	34.86	43	34.86	24
34.88	28	34.88	24	34.88	32	34.88	27	34.88	36	34.88	27	34.88	26	34.88	43	34.88	25
34.9	16	34.9	26	34.9	40	34.9	26	34.9	15	34.9	34	34.9	34	34.9	44	34.9	27
34.92	19	34.92	9	34.92	33	34.92	26	34.92	27	34.92	30	34.92	32	34.92	33	34.92	14
34.94	23	34.94	33	34.94	35	34.94	21	34.94	31	34.94	34	34.94	27	34.94	40	34.94	24
34.96	22	34.96	33	34.96	33	34.96	22	34.96	27	34.96	20	34.96	39	34.96	30	34.96	23
34.98	14	34.98	24	34.98	21	34.98	31	34.98	30	34.98	25	34.98	25	34.98	30	34.98	33
35	20	35	34	35	31	35	24	35	29	35	35	35	33	35	29	35	19
35.02	20	35.02	27	35.02	31	35.02	27	35.02	32	35.02	36	35.02	26	35.02	26	35.02	30
35.04	23	35.04	23	35.04	30	35.04	23	35.04	22	35.04	40	35.04	38	35.04	38	35.04	27
35.06	14	35.06	23	35.06	31	35.06	28	35.06	23	35.06	32	35.06	19	35.06	43	35.06	23
35.08	15	35.08	18	35.08	26	35.08	36	35.08	34	35.08	38	35.08	24	35.08	42	35.08	27
35.1	24	35.1	21	35.1	32	35.1	32	35.1	25	35.1	32	35.1	28	35.1	29	35.1	19
35.12	21	35.12	25	35.12	28	35.12	39	35.12	33	35.12	45	35.12	36	35.12	41	35.12	24
35.14	24	35.14	21	35.14	38	35.14	15	35.14	31	35.14	32	35.14	24	35.14	40	35.14	13
35.16	19	35.16	30	35.16	22	35.16	32	35.16	21	35.16	29	35.16	27	35.16	47	35.16	24
35.18	27	35.18	24	35.18	35	35.18	24	35.18	31	35.18	31	35.18	35	35.18	39	35.18	26
35.2	19	35.2	21	35.2	30	35.2	38	35.2	44	35.2	30	35.2	19	35.2	35	35.2	33
35.22	24	35.22	27	35.22	35	35.22	28	35.22	30	35.22	32	35.22	31	35.22	39	35.22	30
35.24	24	35.24	37	35.24	18	35.24	32	35.24	35	35.24	34	35.24	41	35.24	41	35.24	30
35.26	21	35.26	35	35.26	28	35.26	32	35.26	27	35.26	31	35.26	32	35.26	47	35.26	38
35.28	25	35.28	23	35.28	35	35.28	28	35.28	33	35.28	31	35.28	32	35.28	43	35.28	28
35.3	24	35.3	26	35.3	33	35.3	26	35.3	44	35.3	33	35.3	33	35.3	36	35.3	20
35.32	27	35.32	42	35.32	15	35.32	24	35.32	29	35.32	46	35.32	40	35.32	40	35.32	27
35.34	19	35.34	29	35.34	44	35.34	27	35.34	32	35.34	39	35.34	38	35.34	51	35.34	24
35.36	25	35.36	22	35.36	34	35.36	31	35.36	41	35.36	38	35.36	37	35.36	44	35.36	35
35.38	27	35.38	25	35.38	42	35.38	40	35.38	38	35.38	42	35.38	43	35.38	38	35.38	25
35.4	18	35.4	23	35.4	44	35.4	35	35.4	41	35.4	54	35.4	30	35.4	46	35.4	24
35.42	26	35.42	23	35.42	44	35.42	25	35.42	40	35.42	41	35.42	37	35.42	64	35.42	25
35.44	28	35.44	24	35.44	39	35.44	43	35.44	45	35.44	40	35.44	34	35.44	51	35.44	41
35.46	25	35.46	37	35.46	48	35.46	29	35.46	41	35.46	48	35.46	48	35.46	44	35.46	32
35.48	25	35.48	34	35.48	39	35.48	44	35.48	45	35.48	40	35.48	27	35.48	56	35.48	31
35.5	25	35.5	41	35.5	57	35.5	34	35.5	44	35.5	41	35.5	44	35.5	64	35.5	37
35.52	32	35.52	37	35.52	40	35.52	35	35.52	51	35.52	51	35.52	54	35.52	64	35.52	35
35.54	36	35.54	36	35.54	59	35.54	29	35.54	33	35.54	59	35.54	57	35.54	55	35.54	31
35.56	19	35.56	30	35.56	43	35.56	36	35.56	51	35.56	43	35.56	42	35.56	75	35.56	32
35.58	27	35.58	30	35.58	48	35.58	40	35.58	46	35.58	52	35.58	59	35.58	70	35.58	31
35.6	38	35.6	43	35.6	61	35.6	45	35.6	50	35.6	56	35.6	65	35.6	83	35.6	37
35.62	39	35.62	36	35.62	57	35.62	45	35.62	65	35.62	56	35.62	60	35.62	78	35.62	33
35.64	42	35.64	47	35.64	50	35.64	59	35.64	63	35.64	62	35.64	48	35.64	97	35.64	41
35.66	37	35.66	46	35.66	59	35.66	40	35.66	59	35.66	65	35.66	60	35.66	85	35.66	42
35.68	40	35.68	31	35.68	68	35.68	55	35.68	66	35.68	69	35.68	59	35.68	83	35.68	50
35.7	42	35.7	43	35.7	45	35.7	48	35.7	56	35.7	69	35.7	60	35.7	81	35.7	53
35.72	34	35.72	47	35.72	67	35.72	56	35.72	72	35.72	66	35.72	64	35.72	119	35.72	52
35.74	45	35.74	38	35.74	73	35.74	62	35.74	58	35.74	62	35.74	83	35.74	93	35.74	56
35.76	60	35.76	50	35.76	83	35.76	55	35.76	67	35.76	84	35.76	74	35.76	99	35.76	64
35.78	51	35.78	53	35.78	71	35.78	61	35.78	77	35.78	69	35.78	80	35.78	110	35.78	56
35.8	48	35.8	43	35.8	79	35.8	71	35.8	83	35.8	72	35.8	55	35.8	104	35.8	62
35.82	64	35.82	53	35.82	71	35.82	62	35.82	82	35.82	76	35.82	77	35.82	126	35.82	70
35.84	47	35.84	58	35.84	88	35.84	92	35.84	81	35.84	75	35.84	86	35.84	135	35.84	74
35.86	51	35.86	63	35.86	79	35.86	69	35.86	73	35.86	85	35.86	97	35.86	144	35.86	70
35.88	58	35.88	63	35.88	106	35.88	108	35.88	89	35.88	90	35.88	105	35.88	153	35.88	86
35.9	71	35.9	66	35.9	106	35.9	96	35.9	93	35.9	91	35.9	105	35.9	159	35.9	93
35.92	73	35.92	60	35.92	128	35.92	96	35.92	116	35.92	82	35.92	103	35.92	175	35.92	79
35.94	66	35.94	61	35.94	151	35.94	110	35.94	127	35.94	116	35.94	130	35.94	202	35.94	80
35.96	64	35.96	73	35.96	157	35.96	123	35.96	135	35.96	121	35.96	160	35.96	187	35.96	89
35.98	71	35.98	104	35.98	179	35.98	116	35.98	136	35.98	132	35.98	172	35.98	227	35.98	92
36	101	36	111	36	213	36	101	36	129	36	125	36	223	36	258	36	90
36.02	100	36.02	112	36.02	256	36.02	123	36.02	148	36.02	158	36.02	254	36.02	305	36.02	110
36.04	112	36.04	146	36.04	329	36.04	141	36.04	192	36.04	180	36.04	352	36.04	364	36.04	91
36.06	127	36.06	168	36.06	403	36.06	151	36.06	194	36.06	163	36.06	421	36.06	409	36.06	102
36.08	139	36.08	176	36.08	489	36.08	197	36.08	250	36.08	194	36.08	618	36.08	461	36.08	127
36.1	173	36.1	222	36.1	657	36.1	220	36.1	267	36.1	188	36.1	748	36.1	592	36.1	137
36.12	183	36.12	310	36.12	880	36.12	265	36.12	324	36.12	240	36.12	1087	36.12	810	36.12	153
36.14	231	36.14	417	36.14	1214	36.14	381	36.14	397	36.14	309	36.14	1494	36.14	1034	36.14	180
36.16	323	36.16	539	36.16	1597	36.16	471	36.16	645	36.16	347	36.16	2223	36.16	1383	36.16	217
36.18	368	36.18	748	36.18	2151	36.18	616	36.18	842	36.18	396	36.18	3168	36.18	1850	36.18	259
36.2	509	36.2	1002	36.2	2915	36.2	829	36.2	1075	36.2	512	36.2	4498	36.2	2456	36.2	348
36.22	679	36.22	1414	36.22	4100	36.22	1178	36.22	1520	36.22	662	36.22	6086	36.22	3325	36.22	396
36.24	912	36.24	2019	36.24	5481	36.24	1644	36.24	2194	36.24	770	36.24	7232	36.24	4757	36.24	532
36.26	1281	36.26	2935	36.26	6991	36.26	2482	36.26	3193	36.26	1004	36.26	7549	36.26	6759	36.26	703
36.28	1882	36.28	3944	36.28	8207	36.28	3664	36.28	4414	36.28	1338	36.28	7312	36.28	9279	36.28	880
36.3	2782	36.3	4881	36.3	9123	36.3	5454	36.3	6035	36.3	1764	36.3	6558	36.3	11747	36.3	1216
36.32	4014	36.32	5259	36.32	8929	36.32	7445	36.32	7692	36.32	2247	36.32	5432	36.32	13735	36.32	1635
36.34	5381	36.34	5133	36.34	8413	36.34	9035	36.34	9292	36.34	2894	36.34	4842	36.34	14819	36.34	2234
36.36	6639	36.36	4474	36.36	7605	36.36	9580	36.36	10271	36.36	3656	36.36	4137	36.36	14719	36.36	3018
36.38	7008	36.38	3854	36.38	6566	36.38	9291	36.38	10321	36.38	4510	36.38	3287	36.38	13913	36.38	3921
36.4	6622	36.4	3524	36.4	5376	36.4	8253	36.4	9634	36.4	5485	36.4	2358	36.4	12601	36.4	4425
36.42	5497	36.42	3082	36.42	4449	36.42	6718	36.42	8601	36.42	6478	36.42	1558	36.42	10991	36.42	4770
36.44	4597	36.44	2540	36.44	3478	36.44	5831	36.44	7282	36.44	7284	36.44	920	36.44	9539	36.44	4945
36.46	3990	36.46	1757	36.46	2414	36.46	5068	36.46	6267	36.46	7842	36.46	578	36.46	7968	36.46	4672
36.48	3489	36.48	1212	36.48	1537	36.48	4147	36.48	5292	36.48	8198	36.48	398	36.48	6055	36.48	4397
36.5	2837	36.5	732	36.5	904	36.5	2985	36.5	3970	36.5	7998	36.5	312	36.5	4327	36.5	4043
36.52	1884	36.52	518	36.52	625	36.52	1776	36.52	2935	36.52	7834	36.52	246	36.52	2964	36.52	3694
36.54	1223	36.54	346	36.54	444	36.54	1009	36.54	1876	36.54	7323	36.54	202	36.54	2067	36.54	3166
36.56	707	36.56	275	36.56	362	36.56	611	36.56	1186	36.56	6474	36.56	162	36.56	1457	36.56	2666
36.58	488	36.58	228	36.58	271	36.58	439	36.58	811	36.58	5709	36.58	162	36.58	1099	36.58	2066
36.6	350	36.6	193	36.6	274	36.6	350	36.6	542	36.6	4868	36.6	129	36.6	886	36.6	1712
36.62	243	36.62	153	36.62	205	36.62	256	36.62	429	36.62	4106	36.62	131	36.62	651	36.62	1276
36.64	198	36.64	154	36.64	155	36.64	204	36.64	373	36.64	3315	36.64	110	36.64	530	36.64	1068
36.66	174	36.66	139	36.66	143	36.66	209	36.66	287	36.66	2645	36.66	103	36.66	442	36.66	877
36.68	135	36.68	110	36.68	128	36.68	168	36.68	235	36.68	2035	36.68	101	36.68	389	36.68	711
36.7	131	36.7	103	36.7	135	36.7	163	36.7	237	36.7	1601	36.7	83	36.7	339	36.7	644
36.72	103	36.72	103	36.72	119	36.72	143	36.72	192	36.72	1313	36.72	88	36.72	326	36.72	547
36.74	91	36.74	78	36.74	99	36.74	112	36.74	181	36.74	989	36.74	92	36.74	242	36.74	440
36.76	78	36.76	65	36.76	100	36.76	109	36.76	140	36.76	838	36.76	70	36.76	199	36.76	434
36.78	91	36.78	68	36.78	110	36.78	98	36.78	136	36.78	633	36.78	84	36.78	213	36.78	416
36.8	60	36.8	71	36.8	72	36.8	87	36.8	120	36.8	526	36.8	76	36.8	198	36.8	443
36.82	63	36.82	62	36.82	103	36.82	87	36.82	118	36.82	426	36.82	69	36.82	159	36.82	533
36.84	60	36.84	52	36.84	70	36.84	74	36.84	106	36.84	386	36.84	71	36.84	177	36.84	639
36.86	70	36.86	41	36.86	65	36.86	76	36.86	91	36.86	306	36.86	55	36.86	156	36.86	901
36.88	51	36.88	57	36.88	71	36.88	76	36.88	95	36.88	295	36.88	59	36.88	124	36.88	1275
36.9	54	36.9	41	36.9	67	36.9	75	36.9	80	36.9	215	36.9	67	36.9	140	36.9	1887
36.92	49	36.92	54	36.92	83	36.92	57	36.92	80	36.92	209	36.92	55	36.92	131	36.92	2621
36.94	47	36.94	60	36.94	68	36.94	70	36.94	94	36.94	174	36.94	49	36.94	116	36.94	3609
36.96	54	36.96	42	36.96	51	36.96	72	36.96	82	36.96	168	36.96	40	36.96	115	36.96	4402
36.98	26	36.98	42	36.98	71	36.98	49	36.98	76	36.98	135	36.98	57	36.98	100	36.98	4761
37	47	37	43	37	55	37	63	37	66	37	114	37	40	37	75	37	4663
37.02	43	37.02	41	37.02	55	37.02	56	37.02	69	37.02	125	37.02	48	37.02	101	37.02	4209
37.04	30	37.04	35	37.04	49	37.04	41	37.04	59	37.04	134	37.04	50	37.04	94	37.04	3768
37.06	37	37.06	48	37.06	61	37.06	52	37.06	53	37.06	107	37.06	35	37.06	92	37.06	3269
37.08	37	37.08	46	37.08	52	37.08	42	37.08	52	37.08	97	37.08	40	37.08	84	37.08	2907
37.1	32	37.1	41	37.1	43	37.1	48	37.1	47	37.1	96	37.1	38	37.1	80	37.1	2453
37.12	42	37.12	38	37.12	40	37.12	48	37.12	52	37.12	93	37.12	45	37.12	88	37.12	1897
37.14	32	37.14	43	37.14	59	37.14	33	37.14	68	37.14	86	37.14	34	37.14	72	37.14	1361
37.16	30	37.16	39	37.16	37	37.16	51	37.16	67	37.16	88	37.16	33	37.16	77	37.16	1047
37.18	36	37.18	46	37.18	48	37.18	47	37.18	47	37.18	65	37.18	35	37.18	45	37.18	774
37.2	37	37.2	40	37.2	45	37.2	45	37.2	53	37.2	73	37.2	40	37.2	65	37.2	716
37.22	43	37.22	34	37.22	38	37.22	38	37.22	36	37.22	83	37.22	38	37.22	59	37.22	751
37.24	39	37.24	34	37.24	42	37.24	42	37.24	40	37.24	83	37.24	30	37.24	64	37.24	875
37.26	32	37.26	45	37.26	34	37.26	38	37.26	45	37.26	73	37.26	42	37.26	55	37.26	1237
37.28	33	37.28	36	37.28	39	37.28	38	37.28	43	37.28	60	37.28	33	37.28	68	37.28	1714
37.3	23	37.3	32	37.3	39	37.3	48	37.3	46	37.3	62	37.3	41	37.3	70	37.3	2806
37.32	25	37.32	47	37.32	54	37.32	38	37.32	52	37.32	67	37.32	33	37.32	47	37.32	4409
37.34	30	37.34	35	37.34	45	37.34	38	37.34	36	37.34	54	37.34	39	37.34	54	37.34	6517
37.36	38	37.36	29	37.36	31	37.36	39	37.36	38	37.36	71	37.36	29	37.36	59	37.36	8372
37.38	28	37.38	31	37.38	35	37.38	38	37.38	46	37.38	49	37.38	38	37.38	75	37.38	9303
37.4	23	37.4	39	37.4	31	37.4	38	37.4	38	37.4	66	37.4	30	37.4	54	37.4	8935
37.42	28	37.42	32	37.42	40	37.42	32	37.42	35	37.42	71	37.42	30	37.42	47	37.42	7950
37.44	20	37.44	29	37.44	41	37.44	39	37.44	35	37.44	63	37.44	40	37.44	56	37.44	6549
37.46	32	37.46	35	37.46	43	37.46	36	37.46	60	37.46	69	37.46	44	37.46	45	37.46	5738
37.48	21	37.48	29	37.48	35	37.48	36	37.48	49	37.48	52	37.48	38	37.48	58	37.48	5131
37.5	24	37.5	39	37.5	47	37.5	34	37.5	40	37.5	71	37.5	36	37.5	48	37.5	4424
37.52	24	37.52	27	37.52	47	37.52	37	37.52	39	37.52	59	37.52	41	37.52	44	37.52	3232
37.54	15	37.54	38	37.54	51	37.54	31	37.54	42	37.54	70	37.54	21	37.54	46	37.54	1923
37.56	26	37.56	34	37.56	38	37.56	35	37.56	29	37.56	54	37.56	33	37.56	53	37.56	1079
37.58	16	37.58	36	37.58	32	37.58	41	37.58	41	37.58	50	37.58	36	37.58	51	37.58	580
37.6	30	37.6	31	37.6	32	37.6	38	37.6	45	37.6	46	37.6	36	37.6	42	37.6	392
37.62	29	37.62	28	37.62	32	37.62	34	37.62	33	37.62	61	37.62	37	37.62	59	37.62	307
37.64	24	37.64	36	37.64	35	37.64	40	37.64	36	37.64	45	37.64	41	37.64	41	37.64	240
37.66	30	37.66	23	37.66	33	37.66	41	37.66	33	37.66	37	37.66	23	37.66	40	37.66	177
37.68	19	37.68	28	37.68	42	37.68	48	37.68	56	37.68	36	37.68	32	37.68	34	37.68	151
37.7	15	37.7	26	37.7	30	37.7	42	37.7	48	37.7	57	37.7	38	37.7	54	37.7	130
37.72	27	37.72	33	37.72	20	37.72	35	37.72	31	37.72	51	37.72	37	37.72	56	37.72	121
37.74	31	37.74	28	37.74	37	37.74	39	37.74	42	37.74	46	37.74	32	37.74	51	37.74	118
37.76	22	37.76	28	37.76	50	37.76	43	37.76	35	37.76	51	37.76	32	37.76	40	37.76	102
37.78	23	37.78	31	37.78	28	37.78	38	37.78	32	37.78	48	37.78	32	37.78	35	37.78	105
37.8	26	37.8	23	37.8	32	37.8	43	37.8	54	37.8	54	37.8	23	37.8	57	37.8	82
37.82	22	37.82	45	37.82	40	37.82	35	37.82	39	37.82	43	37.82	49	37.82	50	37.82	80
37.84	25	37.84	38	37.84	33	37.84	32	37.84	37	37.84	43	37.84	33	37.84	52	37.84	67
37.86	23	37.86	26	37.86	43	37.86	35	37.86	27	37.86	49	37.86	26	37.86	45	37.86	64
37.88	18	37.88	36	37.88	41	37.88	29	37.88	45	37.88	60	37.88	42	37.88	46	37.88	71
37.9	27	37.9	40	37.9	34	37.9	33	37.9	34	37.9	48	37.9	28	37.9	62	37.9	70
37.92	19	37.92	43	37.92	32	37.92	39	37.92	29	37.92	49	37.92	42	37.92	47	37.92	67
37.94	21	37.94	33	37.94	34	37.94	43	37.94	32	37.94	51	37.94	36	37.94	58	37.94	59
37.96	29	37.96	48	37.96	41	37.96	39	37.96	43	37.96	54	37.96	38	37.96	56	37.96	68
37.98	35	37.98	40	37.98	50	37.98	33	37.98	28	37.98	65	37.98	49	37.98	55	37.98	55
38	27	38	44	38	38	38	44	38	46	38	58	38	44	38	63	38	54
38.02	31	38.02	33	38.02	45	38.02	43	38.02	59	38.02	54	38.02	32	38.02	45	38.02	47
38.04	24	38.04	33	38.04	55	38.04	35	38.04	44	38.04	56	38.04	42	38.04	60	38.04	49
38.06	27	38.06	40	38.06	32	38.06	48	38.06	46	38.06	38	38.06	50	38.06	40	38.06	51
38.08	29	38.08	39	38.08	31	38.08	35	38.08	40	38.08	51	38.08	38	38.08	46	38.08	50
38.1	28	38.1	42	38.1	41	38.1	35	38.1	55	38.1	47	38.1	40	38.1	50	38.1	47
38.12	34	38.12	46	38.12	39	38.12	46	38.12	39	38.12	61	38.12	40	38.12	60	38.12	46
38.14	26	38.14	38	38.14	37	38.14	48	38.14	49	38.14	64	38.14	41	38.14	56	38.14	42
38.16	30	38.16	33	38.16	31	38.16	44	38.16	50	38.16	56	38.16	40	38.16	65	38.16	52
38.18	24	38.18	39	38.18	36	38.18	58	38.18	53	38.18	54	38.18	34	38.18	56	38.18	61
38.2	32	38.2	42	38.2	67	38.2	58	38.2	54	38.2	57	38.2	41	38.2	49	38.2	51
38.22	29	38.22	32	38.22	47	38.22	47	38.22	37	38.22	68	38.22	43	38.22	62	38.22	46
38.24	28	38.24	33	38.24	38	38.24	50	38.24	55	38.24	64	38.24	32	38.24	58	38.24	36
38.26	29	38.26	35	38.26	44	38.26	52	38.26	50	38.26	58	38.26	48	38.26	81	38.26	44
38.28	29	38.28	23	38.28	43	38.28	49	38.28	61	38.28	71	38.28	38	38.28	79	38.28	39
38.3	38	38.3	35	38.3	44	38.3	50	38.3	59	38.3	74	38.3	46	38.3	72	38.3	52
38.32	37	38.32	46	38.32	43	38.32	49	38.32	57	38.32	78	38.32	49	38.32	63	38.32	48
38.34	26	38.34	30	38.34	59	38.34	68	38.34	66	38.34	79	38.34	46	38.34	60	38.34	54
38.36	44	38.36	44	38.36	46	38.36	75	38.36	46	38.36	62	38.36	61	38.36	76	38.36	46
38.38	33	38.38	44	38.38	46	38.38	72	38.38	62	38.38	73	38.38	59	38.38	66	38.38	49
38.4	42	38.4	35	38.4	54	38.4	48	38.4	73	38.4	75	38.4	43	38.4	63	38.4	48
38.42	30	38.42	35	38.42	43	38.42	78	38.42	57	38.42	88	38.42	67	38.42	77	38.42	46
38.44	33	38.44	45	38.44	53	38.44	61	38.44	67	38.44	74	38.44	47	38.44	89	38.44	57
38.46	37	38.46	53	38.46	52	38.46	73	38.46	73	38.46	77	38.46	81	38.46	85	38.46	55
38.48	37	38.48	52	38.48	55	38.48	84	38.48	61	38.48	81	38.48	65	38.48	78	38.48	63
38.5	39	38.5	38	38.5	65	38.5	60	38.5	81	38.5	106	38.5	56	38.5	87	38.5	40
38.52	40	38.52	42	38.52	53	38.52	80	38.52	60	38.52	118	38.52	61	38.52	106	38.52	61
38.54	37	38.54	36	38.54	53	38.54	92	38.54	88	38.54	113	38.54	63	38.54	110	38.54	57
38.56	49	38.56	44	38.56	69	38.56	91	38.56	75	38.56	117	38.56	74	38.56	90	38.56	64
38.58	30	38.58	50	38.58	72	38.58	84	38.58	104	38.58	153	38.58	94	38.58	103	38.58	60
38.6	46	38.6	44	38.6	81	38.6	103	38.6	95	38.6	173	38.6	77	38.6	102	38.6	67
38.62	41	38.62	47	38.62	78	38.62	82	38.62	111	38.62	213	38.62	77	38.62	108	38.62	68
38.64	51	38.64	54	38.64	76	38.64	97	38.64	109	38.64	257	38.64	97	38.64	108	38.64	72
38.66	45	38.66	44	38.66	87	38.66	110	38.66	145	38.66	283	38.66	102	38.66	135	38.66	87
38.68	55	38.68	57	38.68	81	38.68	104	38.68	185	38.68	381	38.68	153	38.68	152	38.68	64
38.7	49	38.7	59	38.7	142	38.7	128	38.7	207	38.7	483	38.7	167	38.7	169	38.7	73
38.72	67	38.72	60	38.72	136	38.72	161	38.72	257	38.72	686	38.72	197	38.72	186	38.72	79
38.74	72	38.74	66	38.74	147	38.74	171	38.74	351	38.74	989	38.74	267	38.74	242	38.74	124
38.76	67	38.76	92	38.76	195	38.76	196	38.76	466	38.76	1425	38.76	357	38.76	290	38.76	107
38.78	80	38.78	122	38.78	248	38.78	203	38.78	595	38.78	2072	38.78	468	38.78	403	38.78	127
38.8	102	38.8	130	38.8	322	38.8	257	38.8	914	38.8	3261	38.8	654	38.8	499	38.8	143
38.82	142	38.82	178	38.82	468	38.82	323	38.82	1375	38.82	4803	38.82	869	38.82	633	38.82	207
38.84	116	38.84	216	38.84	599	38.84	403	38.84	2176	38.84	6409	38.84	1226	38.84	927	38.84	229
38.86	173	38.86	290	38.86	852	38.86	548	38.86	3572	38.86	7699	38.86	1788	38.86	1270	38.86	345
38.88	218	38.88	373	38.88	1179	38.88	752	38.88	5331	38.88	8433	38.88	2720	38.88	1874	38.88	466
38.9	263	38.9	525	38.9	1746	38.9	987	38.9	7451	38.9	8390	38.9	4135	38.9	2813	38.9	630
38.92	357	38.92	818	38.92	2574	38.92	1369	38.92	8729	38.92	7647	38.92	5829	38.92	4561	38.92	882
38.94	503	38.94	1251	38.94	3766	38.94	1994	38.94	8871	38.94	6578	38.94	7556	38.94	7027	38.94	1376
38.96	730	38.96	1825	38.96	5181	38.96	3141	38.96	7616	38.96	5504	38.96	8237	38.96	10542	38.96	2007
38.98	1194	38.98	2834	38.98	6421	38.98	5115	38.98	6107	38.98	4805	38.98	7697	38.98	12818	38.98	2950
39	1950	39	3780	39	7330	39	8231	39	5284	39	4240	39	6607	39	13678	39	4102
39.02	2906	39.02	4274	39.02	7395	39.02	12306	39.02	4869	39.02	3295	39.02	5410	39.02	12429	39.02	5481
39.04	4183	39.04	4144	39.04	6694	39.04	16070	39.04	4456	39.04	2376	39.04	4898	39.04	10181	39.04	6443
39.06	5162	39.06	3611	39.06	5907	39.06	17762	39.06	3573	39.06	1484	39.06	4295	39.06	8674	39.06	6656
39.08	5453	39.08	2923	39.08	4952	39.08	17230	39.08	2314	39.08	864	39.08	3796	39.08	7661	39.08	6344
39.1	4825	39.1	2478	39.1	4354	39.1	14636	39.1	1372	39.1	526	39.1	2839	39.1	7188	39.1	5360
39.12	3558	39.12	2282	39.12	3722	39.12	12114	39.12	680	39.12	351	39.12	1744	39.12	6085	39.12	4459
39.14	2908	39.14	2123	39.14	3053	39.14	10147	39.14	434	39.14	251	39.14	879	39.14	4546	39.14	4093
39.16	2658	39.16	1690	39.16	2200	39.16	9612	39.16	289	39.16	196	39.16	456	39.16	2558	39.16	3447
39.18	2535	39.18	1055	39.18	1347	39.18	8556	39.18	188	39.18	168	39.18	266	39.18	1376	39.18	2934
39.2	2105	39.2	659	39.2	687	39.2	6777	39.2	154	39.2	166	39.2	217	39.2	773	39.2	2148
39.22	1382	39.22	330	39.22	434	39.22	3988	39.22	152	39.22	121	39.22	182	39.22	563	39.22	1367
39.24	779	39.24	194	39.24	261	39.24	2031	39.24	104	39.24	121	39.24	140	39.24	371	39.24	728
39.26	360	39.26	138	39.26	183	39.26	958	39.26	113	39.26	95	39.26	114	39.26	303	39.26	442
39.28	210	39.28	118	39.28	153	39.28	575	39.28	105	39.28	90	39.28	120	39.28	218	39.28	273
39.3	150	39.3	127	39.3	139	39.3	426	39.3	78	39.3	77	39.3	86	39.3	191	39.3	196
39.32	107	39.32	101	39.32	132	39.32	319	39.32	82	39.32	77	39.32	73	39.32	196	39.32	160
39.34	98	39.34	90	39.34	94	39.34	262	39.34	86	39.34	81	39.34	76	39.34	164	39.34	158
39.36	96	39.36	81	39.36	107	39.36	227	39.36	64	39.36	62	39.36	76	39.36	129	39.36	107
39.38	54	39.38	73	39.38	89	39.38	211	39.38	50	39.38	58	39.38	55	39.38	134	39.38	120
39.4	74	39.4	87	39.4	81	39.4	181	39.4	71	39.4	79	39.4	56	39.4	120	39.4	82
39.42	61	39.42	84	39.42	69	39.42	158	39.42	82	39.42	80	39.42	44	39.42	106	39.42	70
39.44	39	39.44	86	39.44	68	39.44	128	39.44	57	39.44	58	39.44	52	39.44	105	39.44	76
39.46	56	39.46	66	39.46	50	39.46	150	39.46	48	39.46	44	39.46	41	39.46	100	39.46	72
39.48	40	39.48	84	39.48	66	39.48	103	39.48	43	39.48	34	39.48	61	39.48	90	39.48	60
39.5	49	39.5	67	39.5	63	39.5	109	39.5	48	39.5	61	39.5	49	39.5	82	39.5	67
39.52	38	39.52	61	39.52	67	39.52	106	39.52	53	39.52	42	39.52	47	39.52	85	39.52	66
39.54	35	39.54	63	39.54	48	39.54	92	39.54	50	39.54	43	39.54	48	39.54	68	39.54	69
39.56	37	39.56	65	39.56	57	39.56	90	39.56	45	39.56	50	39.56	34	39.56	71	39.56	58
39.58	27	39.58	71	39.58	53	39.58	90	39.58	30	39.58	37	39.58	39	39.58	43	39.58	55
39.6	41	39.6	66	39.6	43	39.6	70	39.6	43	39.6	48	39.6	36	39.6	45	39.6	40
39.62	29	39.62	48	39.62	34	39.62	66	39.62	49	39.62	39	39.62	39	39.62	56	39.62	48
39.64	29	39.64	35	39.64	43	39.64	60	39.64	41	39.64	52	39.64	34	39.64	61	39.64	55
39.66	35	39.66	43	39.66	36	39.66	55	39.66	40	39.66	39	39.66	29	39.66	60	39.66	40
39.68	19	39.68	40	39.68	49	39.68	64	39.68	43	39.68	26	39.68	39	39.68	53	39.68	32
39.7	27	39.7	44	39.7	43	39.7	65	39.7	37	39.7	29	39.7	28	39.7	37	39.7	39
39.72	41	39.72	45	39.72	42	39.72	57	39.72	39	39.72	31	39.72	33	39.72	46	39.72	41
39.74	28	39.74	32	39.74	38	39.74	47	39.74	31	39.74	43	39.74	34	39.74	40	39.74	48
39.76	24	39.76	25	39.76	36	39.76	56	39.76	28	39.76	44	39.76	29	39.76	46	39.76	35
39.78	27	39.78	22	39.78	47	39.78	47	39.78	30	39.78	37	39.78	30	39.78	48	39.78	29
39.8	23	39.8	39	39.8	34	39.8	60	39.8	37	39.8	47	39.8	28	39.8	34	39.8	25
39.82	27	39.82	26	39.82	33	39.82	48	39.82	30	39.82	26	39.82	36	39.82	45	39.82	34
39.84	12	39.84	30	39.84	27	39.84	38	39.84	34	39.84	54	39.84	32	39.84	55	39.84	27
39.86	19	39.86	37	39.86	40	39.86	47	39.86	37	39.86	31	39.86	34	39.86	38	39.86	32
39.88	24	39.88	33	39.88	31	39.88	42	39.88	35	39.88	28	39.88	37	39.88	38	39.88	26
39.9	19	39.9	44	39.9	37	39.9	44	39.9	31	39.9	40	39.9	41	39.9	46	39.9	21
39.92	25	39.92	27	39.92	31	39.92	39	39.92	28	39.92	44	39.92	38	39.92	34	39.92	44
39.94	24	39.94	30	39.94	32	39.94	34	39.94	40	39.94	26	39.94	42	39.94	36	39.94	42
39.96	23	39.96	39	39.96	28	39.96	43	39.96	37	39.96	26	39.96	33	39.96	42	39.96	34
39.98	24	39.98	38	39.98	32	39.98	41	39.98	39	39.98	32	39.98	22	39.98	30	39.98	37
40	20	40	35	40	41	40	46	40	31	40	40	40	32	40	37	40	46
40.02	26	40.02	26	40.02	30	40.02	38	40.02	26	40.02	34	40.02	36	40.02	37	40.02	39
40.04	22	40.04	31	40.04	31	40.04	39	40.04	41	40.04	27	40.04	32	40.04	36	40.04	28
40.06	25	40.06	31	40.06	32	40.06	40	40.06	33	40.06	45	40.06	28	40.06	50	40.06	35
40.08	34	40.08	30	40.08	33	40.08	43	40.08	26	40.08	46	40.08	31	40.08	34	40.08	37
40.1	27	40.1	23	40.1	41	40.1	35	40.1	42	40.1	31	40.1	23	40.1	45	40.1	30
40.12	27	40.12	25	40.12	29	40.12	30	40.12	29	40.12	34	40.12	34	40.12	43	40.12	43
40.14	25	40.14	20	40.14	22	40.14	33	40.14	32	40.14	35	40.14	21	40.14	34	40.14	42
40.16	20	40.16	38	40.16	39	40.16	27	40.16	25	40.16	32	40.16	42	40.16	42	40.16	30
40.18	18	40.18	28	40.18	23	40.18	29	40.18	31	40.18	42	40.18	33	40.18	36	40.18	29
40.2	26	40.2	13	40.2	35	40.2	21	40.2	20	40.2	35	40.2	34	40.2	45	40.2	33
40.22	26	40.22	25	40.22	38	40.22	29	40.22	35	40.22	35	40.22	34	40.22	47	40.22	27
40.24	21	40.24	26	40.24	37	40.24	39	40.24	29	40.24	37	40.24	31	40.24	33	40.24	38
40.26	23	40.26	44	40.26	24	40.26	36	40.26	40	40.26	40	40.26	31	40.26	48	40.26	19
40.28	20	40.28	29	40.28	39	40.28	37	40.28	31	40.28	33	40.28	17	40.28	32	40.28	43
40.3	21	40.3	28	40.3	33	40.3	33	40.3	38	40.3	33	40.3	34	40.3	29	40.3	28
40.32	31	40.32	26	40.32	34	40.32	24	40.32	31	40.32	26	40.32	28	40.32	35	40.32	31
40.34	24	40.34	29	40.34	32	40.34	33	40.34	37	40.34	38	40.34	32	40.34	40	40.34	20
40.36	26	40.36	31	40.36	36	40.36	33	40.36	18	40.36	40	40.36	31	40.36	37	40.36	29
40.38	27	40.38	27	40.38	38	40.38	45	40.38	23	40.38	29	40.38	38	40.38	36	40.38	30
40.4	22	40.4	27	40.4	34	40.4	28	40.4	31	40.4	23	40.4	36	40.4	31	40.4	27
40.42	21	40.42	32	40.42	34	40.42	31	40.42	38	40.42	30	40.42	29	40.42	41	40.42	31
40.44	20	40.44	35	40.44	30	40.44	32	40.44	24	40.44	39	40.44	28	40.44	37	40.44	26
40.46	18	40.46	29	40.46	31	40.46	33	40.46	25	40.46	25	40.46	28	40.46	34	40.46	34
40.48	19	40.48	34	40.48	25	40.48	32	40.48	26	40.48	28	40.48	31	40.48	32	40.48	30
40.5	20	40.5	34	40.5	29	40.5	39	40.5	29	40.5	28	40.5	30	40.5	43	40.5	32
40.52	17	40.52	38	40.52	22	40.52	33	40.52	46	40.52	34	40.52	21	40.52	37	40.52	28
40.54	21	40.54	26	40.54	29	40.54	26	40.54	32	40.54	36	40.54	34	40.54	31	40.54	21
40.56	15	40.56	34	40.56	22	40.56	33	40.56	34	40.56	28	40.56	28	40.56	26	40.56	38
40.58	30	40.58	24	40.58	25	40.58	32	40.58	23	40.58	23	40.58	29	40.58	39	40.58	30
40.6	23	40.6	28	40.6	30	40.6	31	40.6	24	40.6	24	40.6	26	40.6	36	40.6	26
40.62	21	40.62	36	40.62	37	40.62	37	40.62	26	40.62	34	40.62	26	40.62	34	40.62	34
40.64	28	40.64	23	40.64	20	40.64	30	40.64	30	40.64	25	40.64	35	40.64	34	40.64	32
40.66	24	40.66	32	40.66	22	40.66	33	40.66	35	40.66	34	40.66	40	40.66	34	40.66	35
40.68	23	40.68	35	40.68	24	40.68	32	40.68	30	40.68	32	40.68	31	40.68	39	40.68	27
40.7	22	40.7	37	40.7	27	40.7	25	40.7	35	40.7	26	40.7	33	40.7	30	40.7	35
40.72	28	40.72	33	40.72	40	40.72	27	40.72	23	40.72	25	40.72	16	40.72	41	40.72	40
40.74	25	40.74	29	40.74	32	40.74	30	40.74	26	40.74	24	40.74	25	40.74	49	40.74	35
40.76	21	40.76	21	40.76	33	40.76	26	40.76	28	40.76	19	40.76	33	40.76	30	40.76	40
40.78	25	40.78	40	40.78	14	40.78	33	40.78	29	40.78	21	40.78	37	40.78	28	40.78	36
40.8	27	40.8	34	40.8	26	40.8	23	40.8	24	40.8	29	40.8	34	40.8	38	40.8	31
40.82	27	40.82	36	40.82	29	40.82	24	40.82	24	40.82	28	40.82	27	40.82	28	40.82	40
40.84	16	40.84	29	40.84	23	40.84	23	40.84	24	40.84	26	40.84	28	40.84	33	40.84	35
40.86	25	40.86	29	40.86	35	40.86	25	40.86	16	40.86	31	40.86	25	40.86	34	40.86	31
40.88	26	40.88	27	40.88	35	40.88	25	40.88	42	40.88	19	40.88	23	40.88	30	40.88	38
40.9	29	40.9	31	40.9	26	40.9	27	40.9	26	40.9	28	40.9	35	40.9	28	40.9	31
40.92	22	40.92	24	40.92	33	40.92	24	40.92	32	40.92	29	40.92	34	40.92	40	40.92	36
40.94	17	40.94	28	40.94	29	40.94	23	40.94	24	40.94	27	40.94	27	40.94	38	40.94	31
40.96	26	40.96	38	40.96	39	40.96	25	40.96	22	40.96	35	40.96	33	40.96	38	40.96	45
40.98	17	40.98	39	40.98	27	40.98	22	40.98	31	40.98	25	40.98	24	40.98	34	40.98	38
41	24	41	29	41	34	41	29	41	32	41	30	41	23	41	35	41	35
41.02	19	41.02	21	41.02	35	41.02	30	41.02	22	41.02	25	41.02	32	41.02	32	41.02	34
41.04	24	41.04	26	41.04	29	41.04	22	41.04	28	41.04	29	41.04	32	41.04	24	41.04	42
41.06	30	41.06	23	41.06	26	41.06	41	41.06	28	41.06	31	41.06	45	41.06	27	41.06	46
41.08	22	41.08	35	41.08	27	41.08	32	41.08	31	41.08	25	41.08	39	41.08	45	41.08	51
41.1	25	41.1	32	41.1	34	41.1	29	41.1	30	41.1	20	41.1	41	41.1	26	41.1	52
41.12	25	41.12	35	41.12	30	41.12	32	41.12	37	41.12	28	41.12	30	41.12	33	41.12	41
41.14	24	41.14	25	41.14	25	41.14	37	41.14	20	41.14	36	41.14	31	41.14	30	41.14	62
41.16	16	41.16	31	41.16	36	41.16	41	41.16	26	41.16	25	41.16	41	41.16	33	41.16	70
41.18	30	41.18	24	41.18	29	41.18	36	41.18	36	41.18	23	41.18	45	41.18	28	41.18	73
41.2	30	41.2	32	41.2	29	41.2	24	41.2	28	41.2	32	41.2	42	41.2	27	41.2	88
41.22	34	41.22	25	41.22	28	41.22	26	41.22	31	41.22	32	41.22	48	41.22	30	41.22	108
41.24	26	41.24	23	41.24	27	41.24	29	41.24	32	41.24	39	41.24	39	41.24	33	41.24	126
41.26	17	41.26	34	41.26	37	41.26	38	41.26	34	41.26	26	41.26	38	41.26	25	41.26	144
41.28	23	41.28	28	41.28	24	41.28	26	41.28	28	41.28	25	41.28	40	41.28	33	41.28	149
41.3	25	41.3	31	41.3	24	41.3	20	41.3	25	41.3	28	41.3	40	41.3	27	41.3	187
41.32	19	41.32	38	41.32	29	41.32	36	41.32	32	41.32	27	41.32	30	41.32	31	41.32	256
41.34	30	41.34	29	41.34	19	41.34	18	41.34	31	41.34	35	41.34	34	41.34	34	41.34	313
41.36	22	41.36	48	41.36	30	41.36	20	41.36	31	41.36	38	41.36	45	41.36	33	41.36	376
41.38	27	41.38	37	41.38	29	41.38	28	41.38	28	41.38	33	41.38	49	41.38	37	41.38	485
41.4	25	41.4	29	41.4	31	41.4	20	41.4	28	41.4	29	41.4	40	41.4	37	41.4	509
41.42	20	41.42	21	41.42	33	41.42	29	41.42	20	41.42	26	41.42	51	41.42	39	41.42	544
41.44	26	41.44	32	41.44	25	41.44	32	41.44	21	41.44	28	41.44	34	41.44	28	41.44	542
41.46	23	41.46	20	41.46	26	41.46	22	41.46	29	41.46	29	41.46	49	41.46	28	41.46	491
41.48	21	41.48	30	41.48	31	41.48	29	41.48	33	41.48	47	41.48	40	41.48	32	41.48	509
41.5	26	41.5	31	41.5	31	41.5	34	41.5	24	41.5	32	41.5	39	41.5	29	41.5	423
41.52	19	41.52	25	41.52	31	41.52	31	41.52	33	41.52	32	41.52	47	41.52	24	41.52	372
41.54	21	41.54	22	41.54	33	41.54	32	41.54	38	41.54	23	41.54	50	41.54	26	41.54	361
41.56	20	41.56	38	41.56	29	41.56	33	41.56	19	41.56	35	41.56	41	41.56	43	41.56	292
41.58	22	41.58	31	41.58	23	41.58	29	41.58	26	41.58	32	41.58	48	41.58	30	41.58	235
41.6	24	41.6	28	41.6	35	41.6	30	41.6	29	41.6	29	41.6	39	41.6	24	41.6	175
41.62	27	41.62	34	41.62	27	41.62	27	41.62	27	41.62	35	41.62	52	41.62	37	41.62	129
41.64	18	41.64	19	41.64	29	41.64	27	41.64	25	41.64	37	41.64	45	41.64	38	41.64	101
41.66	24	41.66	30	41.66	24	41.66	34	41.66	34	41.66	32	41.66	52	41.66	27	41.66	83
41.68	28	41.68	26	41.68	30	41.68	28	41.68	20	41.68	32	41.68	38	41.68	30	41.68	71
41.7	24	41.7	31	41.7	41	41.7	28	41.7	29	41.7	21	41.7	57	41.7	32	41.7	63
41.72	21	41.72	32	41.72	36	41.72	23	41.72	21	41.72	26	41.72	62	41.72	32	41.72	60
41.74	32	41.74	37	41.74	44	41.74	29	41.74	28	41.74	30	41.74	43	41.74	26	41.74	53
41.76	29	41.76	35	41.76	35	41.76	36	41.76	27	41.76	29	41.76	53	41.76	37	41.76	43
41.78	32	41.78	36	41.78	25	41.78	30	41.78	31	41.78	29	41.78	69	41.78	31	41.78	61
41.8	18	41.8	30	41.8	28	41.8	30	41.8	27	41.8	27	41.8	61	41.8	34	41.8	38
41.82	27	41.82	33	41.82	33	41.82	26	41.82	34	41.82	34	41.82	65	41.82	24	41.82	37
41.84	26	41.84	22	41.84	49	41.84	29	41.84	45	41.84	37	41.84	60	41.84	30	41.84	38
41.86	31	41.86	29	41.86	29	41.86	19	41.86	34	41.86	31	41.86	43	41.86	37	41.86	40
41.88	19	41.88	35	41.88	26	41.88	31	41.88	30	41.88	29	41.88	54	41.88	36	41.88	33
41.9	27	41.9	32	41.9	37	41.9	28	41.9	30	41.9	31	41.9	50	41.9	36	41.9	30
41.92	26	41.92	32	41.92	43	41.92	33	41.92	30	41.92	39	41.92	40	41.92	37	41.92	40
41.94	22	41.94	27	41.94	39	41.94	22	41.94	37	41.94	32	41.94	41	41.94	37	41.94	45
41.96	34	41.96	26	41.96	36	41.96	26	41.96	34	41.96	40	41.96	48	41.96	37	41.96	30
41.98	30	41.98	33	41.98	37	41.98	34	41.98	40	41.98	47	41.98	53	41.98	38	41.98	31
42	25	42	26	42	36	42	33	42	26	42	48	42	32	42	33	42	34
42.02	20	42.02	34	42.02	33	42.02	32	42.02	27	42.02	45	42.02	43	42.02	31	42.02	40
42.04	25	42.04	36	42.04	23	42.04	22	42.04	23	42.04	32	42.04	37	42.04	31	42.04	21
42.06	21	42.06	24	42.06	29	42.06	36	42.06	25	42.06	32	42.06	38	42.06	27	42.06	43
42.08	21	42.08	33	42.08	43	42.08	28	42.08	25	42.08	35	42.08	42	42.08	48	42.08	30
42.1	38	42.1	33	42.1	35	42.1	20	42.1	32	42.1	25	42.1	38	42.1	31	42.1	23
42.12	18	42.12	40	42.12	29	42.12	29	42.12	32	42.12	37	42.12	40	42.12	39	42.12	43
42.14	24	42.14	37	42.14	39	42.14	23	42.14	25	42.14	29	42.14	51	42.14	36	42.14	34
42.16	28	42.16	40	42.16	41	42.16	34	42.16	42	42.16	27	42.16	37	42.16	27	42.16	33
42.18	27	42.18	41	42.18	23	42.18	32	42.18	28	42.18	37	42.18	30	42.18	34	42.18	29
42.2	23	42.2	52	42.2	29	42.2	28	42.2	31	42.2	35	42.2	36	42.2	25	42.2	38
42.22	27	42.22	41	42.22	32	42.22	30	42.22	33	42.22	26	42.22	39	42.22	34	42.22	32
42.24	43	42.24	48	42.24	39	42.24	33	42.24	32	42.24	35	42.24	33	42.24	35	42.24	34
42.26	30	42.26	49	42.26	33	42.26	24	42.26	31	42.26	39	42.26	28	42.26	35	42.26	44
42.28	31	42.28	66	42.28	25	42.28	31	42.28	37	42.28	28	42.28	49	42.28	38	42.28	43
42.3	25	42.3	71	42.3	28	42.3	34	42.3	38	42.3	39	42.3	42	42.3	34	42.3	39
42.32	31	42.32	66	42.32	31	42.32	28	42.32	33	42.32	37	42.32	44	42.32	37	42.32	47
42.34	33	42.34	84	42.34	33	42.34	25	42.34	37	42.34	31	42.34	52	42.34	39	42.34	55
42.36	35	42.36	60	42.36	47	42.36	26	42.36	35	42.36	37	42.36	48	42.36	31	42.36	58
42.38	39	42.38	57	42.38	39	42.38	26	42.38	36	42.38	30	42.38	43	42.38	32	42.38	51
42.4	29	42.4	76	42.4	42	42.4	30	42.4	36	42.4	32	42.4	47	42.4	31	42.4	61
42.42	29	42.42	62	42.42	32	42.42	37	42.42	39	42.42	31	42.42	63	42.42	44	42.42	74
42.44	39	42.44	76	42.44	33	42.44	42	42.44	37	42.44	31	42.44	54	42.44	50	42.44	87
42.46	45	42.46	84	42.46	46	42.46	23	42.46	45	42.46	28	42.46	45	42.46	47	42.46	108
42.48	38	42.48	62	42.48	45	42.48	31	42.48	25	42.48	33	42.48	44	42.48	49	42.48	106
42.5	44	42.5	57	42.5	35	42.5	33	42.5	35	42.5	45	42.5	48	42.5	40	42.5	121
42.52	49	42.52	58	42.52	43	42.52	36	42.52	36	42.52	37	42.52	56	42.52	43	42.52	142
42.54	34	42.54	65	42.54	41	42.54	36	42.54	37	42.54	40	42.54	57	42.54	45	42.54	147
42.56	42	42.56	58	42.56	44	42.56	32	42.56	59	42.56	40	42.56	57	42.56	38	42.56	207
42.58	28	42.58	67	42.58	49	42.58	35	42.58	39	42.58	41	42.58	48	42.58	45	42.58	218
42.6	42	42.6	55	42.6	56	42.6	36	42.6	34	42.6	42	42.6	48	42.6	55	42.6	230
42.62	46	42.62	51	42.62	57	42.62	36	42.62	57	42.62	50	42.62	60	42.62	56	42.62	249
42.64	50	42.64	64	42.64	44	42.64	27	42.64	43	42.64	63	42.64	64	42.64	51	42.64	261
42.66	45	42.66	66	42.66	43	42.66	36	42.66	50	42.66	44	42.66	79	42.66	55	42.66	234
42.68	39	42.68	58	42.68	65	42.68	35	42.68	41	42.68	40	42.68	80	42.68	49	42.68	232
42.7	41	42.7	51	42.7	43	42.7	22	42.7	50	42.7	55	42.7	82	42.7	45	42.7	240
42.72	45	42.72	56	42.72	50	42.72	33	42.72	49	42.72	56	42.72	74	42.72	52	42.72	197
42.74	42	42.74	78	42.74	37	42.74	45	42.74	48	42.74	57	42.74	63	42.74	56	42.74	198
42.76	46	42.76	63	42.76	55	42.76	38	42.76	50	42.76	56	42.76	67	42.76	69	42.76	203
42.78	46	42.78	75	42.78	50	42.78	41	42.78	56	42.78	56	42.78	68	42.78	63	42.78	181
42.8	43	42.8	78	42.8	68	42.8	43	42.8	56	42.8	55	42.8	77	42.8	55	42.8	187
42.82	65	42.82	82	42.82	68	42.82	41	42.82	51	42.82	59	42.82	87	42.82	67	42.82	199
42.84	54	42.84	65	42.84	74	42.84	35	42.84	54	42.84	84	42.84	80	42.84	76	42.84	256
42.86	62	42.86	96	42.86	87	42.86	44	42.86	94	42.86	82	42.86	105	42.86	77	42.86	253
42.88	45	42.88	101	42.88	94	42.88	41	42.88	61	42.88	73	42.88	99	42.88	88	42.88	312
42.9	58	42.9	105	42.9	110	42.9	31	42.9	74	42.9	102	42.9	116	42.9	87	42.9	335
42.92	50	42.92	119	42.92	88	42.92	52	42.92	124	42.92	123	42.92	114	42.92	99	42.92	340
42.94	75	42.94	135	42.94	110	42.94	54	42.94	119	42.94	148	42.94	133	42.94	105	42.94	368
42.96	73	42.96	137	42.96	111	42.96	62	42.96	136	42.96	166	42.96	187	42.96	137	42.96	336
42.98	87	42.98	163	42.98	146	42.98	67	42.98	153	42.98	188	42.98	182	42.98	160	42.98	304
43	87	43	198	43	183	43	64	43	189	43	292	43	270	43	172	43	297
43.02	119	43.02	244	43.02	221	43.02	62	43.02	231	43.02	334	43.02	354	43.02	217	43.02	271
43.04	129	43.04	302	43.04	289	43.04	88	43.04	321	43.04	412	43.04	429	43.04	235	43.04	301
43.06	146	43.06	383	43.06	365	43.06	113	43.06	513	43.06	627	43.06	644	43.06	338	43.06	302
43.08	170	43.08	449	43.08	456	43.08	121	43.08	792	43.08	839	43.08	976	43.08	391	43.08	293
43.1	221	43.1	555	43.1	686	43.1	169	43.1	1202	43.1	1233	43.1	1442	43.1	581	43.1	262
43.12	221	43.12	790	43.12	845	43.12	201	43.12	1924	43.12	1572	43.12	2151	43.12	763	43.12	302
43.14	314	43.14	1162	43.14	1359	43.14	246	43.14	2899	43.14	2023	43.14	3478	43.14	1116	43.14	357
43.16	403	43.16	1847	43.16	2074	43.16	346	43.16	3992	43.16	2454	43.16	4817	43.16	1689	43.16	405
43.18	578	43.18	3031	43.18	3065	43.18	496	43.18	4298	43.18	2482	43.18	5605	43.18	2466	43.18	554
43.2	846	43.2	4760	43.2	4128	43.2	776	43.2	4267	43.2	2402	43.2	5455	43.2	3534	43.2	923
43.22	1418	43.22	7248	43.22	5085	43.22	1161	43.22	3515	43.22	2078	43.22	4580	43.22	4346	43.22	1350
43.24	2214	43.24	8930	43.24	5380	43.24	1917	43.24	2722	43.24	1876	43.24	3760	43.24	4644	43.24	2046
43.26	3517	43.26	9205	43.26	5162	43.26	2714	43.26	2354	43.26	1687	43.26	3167	43.26	4284	43.26	3053
43.28	4878	43.28	8687	43.28	4369	43.28	3183	43.28	2384	43.28	1543	43.28	2940	43.28	3760	43.28	3987
43.3	5640	43.3	6949	43.3	3826	43.3	3215	43.3	2351	43.3	1413	43.3	2965	43.3	3124	43.3	4363
43.32	5421	43.32	5489	43.32	3422	43.32	2806	43.32	1932	43.32	1112	43.32	2643	43.32	2754	43.32	4195
43.34	4264	43.34	5087	43.34	3238	43.34	2230	43.34	1398	43.34	869	43.34	1979	43.34	2664	43.34	3616
43.36	2981	43.36	5019	43.36	2811	43.36	1822	43.36	792	43.36	604	43.36	1262	43.36	2446	43.36	2900
43.38	2472	43.38	4707	43.38	2317	43.38	1653	43.38	435	43.38	398	43.38	739	43.38	2008	43.38	2621
43.4	2590	43.4	3956	43.4	1777	43.4	1751	43.4	260	43.4	310	43.4	398	43.4	1504	43.4	2486
43.42	2627	43.42	2640	43.42	1155	43.42	1562	43.42	170	43.42	191	43.42	265	43.42	964	43.42	2387
43.44	2395	43.44	1548	43.44	685	43.44	1197	43.44	146	43.44	174	43.44	168	43.44	598	43.44	2008
43.46	1630	43.46	814	43.46	381	43.46	780	43.46	105	43.46	115	43.46	133	43.46	359	43.46	1488
43.48	868	43.48	548	43.48	268	43.48	391	43.48	102	43.48	96	43.48	115	43.48	283	43.48	1006
43.5	476	43.5	377	43.5	209	43.5	233	43.5	76	43.5	82	43.5	114	43.5	212	43.5	596
43.52	284	43.52	258	43.52	150	43.52	131	43.52	85	43.52	81	43.52	89	43.52	151	43.52	379
43.54	210	43.54	220	43.54	139	43.54	116	43.54	66	43.54	55	43.54	87	43.54	151	43.54	272
43.56	134	43.56	189	43.56	120	43.56	100	43.56	56	43.56	67	43.56	81	43.56	120	43.56	196
43.58	123	43.58	179	43.58	102	43.58	89	43.58	62	43.58	69	43.58	57	43.58	115	43.58	187
43.6	90	43.6	155	43.6	89	43.6	86	43.6	50	43.6	60	43.6	63	43.6	95	43.6	159
43.62	88	43.62	146	43.62	99	43.62	67	43.62	54	43.62	57	43.62	58	43.62	91	43.62	131
43.64	62	43.64	127	43.64	67	43.64	59	43.64	64	43.64	42	43.64	58	43.64	66	43.64	136
43.66	65	43.66	142	43.66	83	43.66	68	43.66	43	43.66	46	43.66	35	43.66	69	43.66	140
43.68	60	43.68	131	43.68	63	43.68	67	43.68	46	43.68	38	43.68	43	43.68	66	43.68	103
43.7	49	43.7	152	43.7	63	43.7	65	43.7	41	43.7	46	43.7	35	43.7	61	43.7	78
43.72	39	43.72	132	43.72	62	43.72	66	43.72	40	43.72	44	43.72	50	43.72	63	43.72	86
43.74	49	43.74	141	43.74	70	43.74	62	43.74	43	43.74	41	43.74	46	43.74	52	43.74	58
43.76	51	43.76	141	43.76	70	43.76	66	43.76	44	43.76	45	43.76	53	43.76	60	43.76	66
43.78	46	43.78	94	43.78	62	43.78	64	43.78	25	43.78	35	43.78	44	43.78	66	43.78	51
43.8	32	43.8	115	43.8	59	43.8	61	43.8	30	43.8	36	43.8	60	43.8	48	43.8	41
43.82	31	43.82	106	43.82	79	43.82	57	43.82	38	43.82	43	43.82	59	43.82	53	43.82	60
43.84	22	43.84	90	43.84	84	43.84	55	43.84	26	43.84	26	43.84	36	43.84	58	43.84	49
43.86	36	43.86	66	43.86	75	43.86	50	43.86	41	43.86	33	43.86	40	43.86	49	43.86	39
43.88	39	43.88	63	43.88	122	43.88	47	43.88	22	43.88	41	43.88	54	43.88	44	43.88	41
43.9	32	43.9	72	43.9	135	43.9	51	43.9	41	43.9	35	43.9	31	43.9	45	43.9	49
43.92	37	43.92	60	43.92	144	43.92	37	43.92	31	43.92	41	43.92	48	43.92	40	43.92	38
43.94	33	43.94	41	43.94	139	43.94	41	43.94	22	43.94	30	43.94	46	43.94	50	43.94	44
43.96	38	43.96	36	43.96	154	43.96	38	43.96	26	43.96	31	43.96	44	43.96	36	43.96	35
43.98	23	43.98	48	43.98	131	43.98	35	43.98	31	43.98	34	43.98	54	43.98	35	43.98	43
44	19	44	40	44	129	44	41	44	33	44	34	44	42	44	34	44	37
44.02	34	44.02	41	44.02	106	44.02	42	44.02	25	44.02	29	44.02	43	44.02	46	44.02	49
44.04	26	44.04	41	44.04	124	44.04	23	44.04	30	44.04	28	44.04	35	44.04	33	44.04	35
44.06	21	44.06	35	44.06	111	44.06	30	44.06	33	44.06	32	44.06	44	44.06	43	44.06	30
44.08	31	44.08	47	44.08	89	44.08	27	44.08	22	44.08	15	44.08	33	44.08	28	44.08	46
44.1	23	44.1	39	44.1	94	44.1	27	44.1	25	44.1	31	44.1	35	44.1	37	44.1	36
44.12	18	44.12	45	44.12	74	44.12	31	44.12	25	44.12	21	44.12	23	44.12	32	44.12	36
44.14	21	44.14	30	44.14	56	44.14	30	44.14	22	44.14	21	44.14	31	44.14	35	44.14	36
44.16	18	44.16	30	44.16	56	44.16	24	44.16	21	44.16	41	44.16	42	44.16	32	44.16	35
44.18	18	44.18	40	44.18	36	44.18	41	44.18	25	44.18	23	44.18	20	44.18	39	44.18	32
44.2	21	44.2	43	44.2	39	44.2	39	44.2	23	44.2	31	44.2	24	44.2	24	44.2	40
44.22	18	44.22	32	44.22	31	44.22	30	44.22	26	44.22	24	44.22	30	44.22	37	44.22	47
44.24	20	44.24	34	44.24	31	44.24	37	44.24	25	44.24	24	44.24	30	44.24	36	44.24	53
44.26	29	44.26	28	44.26	27	44.26	34	44.26	35	44.26	17	44.26	39	44.26	40	44.26	42
44.28	23	44.28	28	44.28	29	44.28	19	44.28	32	44.28	25	44.28	23	44.28	27	44.28	38
44.3	23	44.3	33	44.3	26	44.3	31	44.3	20	44.3	21	44.3	29	44.3	27	44.3	40
44.32	21	44.32	36	44.32	43	44.32	19	44.32	35	44.32	26	44.32	30	44.32	20	44.32	46
44.34	24	44.34	31	44.34	45	44.34	19	44.34	16	44.34	22	44.34	43	44.34	32	44.34	23
44.36	19	44.36	32	44.36	36	44.36	28	44.36	25	44.36	20	44.36	19	44.36	29	44.36	41
44.38	16	44.38	22	44.38	31	44.38	32	44.38	23	44.38	23	44.38	29	44.38	33	44.38	35
44.4	17	44.4	28	44.4	31	44.4	31	44.4	26	44.4	18	44.4	27	44.4	32	44.4	34
44.42	21	44.42	25	44.42	34	44.42	32	44.42	26	44.42	27	44.42	34	44.42	25	44.42	52
44.44	12	44.44	26	44.44	37	44.44	27	44.44	26	44.44	25	44.44	29	44.44	20	44.44	45
44.46	22	44.46	31	44.46	33	44.46	28	44.46	32	44.46	22	44.46	36	44.46	13	44.46	28
44.48	19	44.48	25	44.48	33	44.48	36	44.48	31	44.48	24	44.48	17	44.48	25	44.48	30
44.5	22	44.5	23	44.5	44	44.5	28	44.5	15	44.5	29	44.5	27	44.5	29	44.5	37
44.52	21	44.52	23	44.52	37	44.52	23	44.52	26	44.52	25	44.52	25	44.52	31	44.52	32
44.54	22	44.54	22	44.54	59	44.54	30	44.54	32	44.54	15	44.54	23	44.54	24	44.54	31
44.56	11	44.56	30	44.56	71	44.56	36	44.56	25	44.56	28	44.56	19	44.56	31	44.56	41
44.58	21	44.58	28	44.58	69	44.58	20	44.58	28	44.58	29	44.58	25	44.58	26	44.58	34
44.6	18	44.6	28	44.6	80	44.6	22	44.6	18	44.6	11	44.6	18	44.6	24	44.6	28
44.62	23	44.62	40	44.62	68	44.62	32	44.62	26	44.62	27	44.62	23	44.62	21	44.62	41
44.64	22	44.64	35	44.64	58	44.64	27	44.64	19	44.64	21	44.64	26	44.64	29	44.64	34
44.66	18	44.66	29	44.66	63	44.66	22	44.66	23	44.66	20	44.66	22	44.66	27	44.66	34
44.68	15	44.68	35	44.68	68	44.68	13	44.68	28	44.68	28	44.68	20	44.68	36	44.68	57
44.7	22	44.7	19	44.7	60	44.7	22	44.7	21	44.7	19	44.7	24	44.7	28	44.7	35
44.72	13	44.72	30	44.72	58	44.72	22	44.72	27	44.72	27	44.72	33	44.72	31	44.72	48
44.74	13	44.74	26	44.74	54	44.74	26	44.74	31	44.74	26	44.74	21	44.74	24	44.74	44
44.76	22	44.76	30	44.76	43	44.76	19	44.76	24	44.76	20	44.76	18	44.76	32	44.76	46
44.78	16	44.78	26	44.78	37	44.78	30	44.78	29	44.78	21	44.78	24	44.78	27	44.78	50
44.8	16	44.8	33	44.8	34	44.8	19	44.8	24	44.8	26	44.8	35	44.8	26	44.8	53
44.82	21	44.82	25	44.82	32	44.82	21	44.82	27	44.82	20	44.82	26	44.82	29	44.82	52
44.84	27	44.84	35	44.84	33	44.84	22	44.84	28	44.84	18	44.84	16	44.84	34	44.84	97
44.86	15	44.86	27	44.86	29	44.86	29	44.86	29	44.86	24	44.86	24	44.86	19	44.86	85
44.88	15	44.88	28	44.88	24	44.88	20	44.88	23	44.88	21	44.88	28	44.88	28	44.88	142
44.9	14	44.9	21	44.9	18	44.9	17	44.9	22	44.9	24	44.9	21	44.9	24	44.9	171
44.92	23	44.92	27	44.92	28	44.92	24	44.92	18	44.92	17	44.92	23	44.92	22	44.92	231
44.94	14	44.94	30	44.94	26	44.94	21	44.94	19	44.94	13	44.94	20	44.94	20	44.94	281
44.96	19	44.96	24	44.96	30	44.96	19	44.96	18	44.96	24	44.96	21	44.96	25	44.96	273
44.98	20	44.98	34	44.98	32	44.98	20	44.98	23	44.98	22	44.98	21	44.98	30	44.98	307
45	24	45	25	45	35	45	15	45	25	45	18	45	28	45	22	45	276
45.02	17	45.02	44	45.02	36	45.02	22	45.02	30	45.02	19	45.02	32	45.02	18	45.02	213
45.04	21	45.04	34	45.04	22	45.04	15	45.04	21	45.04	28	45.04	23	45.04	24	45.04	210
45.06	29	45.06	31	45.06	23	45.06	16	45.06	21	45.06	20	45.06	20	45.06	19	45.06	195
45.08	19	45.08	33	45.08	20	45.08	17	45.08	21	45.08	21	45.08	16	45.08	22	45.08	177
45.1	14	45.1	39	45.1	22	45.1	23	45.1	26	45.1	26	45.1	22	45.1	32	45.1	193
45.12	17	45.12	29	45.12	28	45.12	17	45.12	29	45.12	21	45.12	20	45.12	28	45.12	141
45.14	16	45.14	32	45.14	23	45.14	20	45.14	15	45.14	15	45.14	18	45.14	15	45.14	116
45.16	22	45.16	27	45.16	21	45.16	25	45.16	13	45.16	25	45.16	22	45.16	20	45.16	76
45.18	23	45.18	35	45.18	27	45.18	25	45.18	31	45.18	21	45.18	24	45.18	33	45.18	63
45.2	18	45.2	39	45.2	21	45.2	22	45.2	20	45.2	14	45.2	28	45.2	26	45.2	54
45.22	26	45.22	19	45.22	30	45.22	27	45.22	28	45.22	23	45.22	16	45.22	25	45.22	47
45.24	14	45.24	23	45.24	21	45.24	20	45.24	21	45.24	22	45.24	14	45.24	25	45.24	35
45.26	17	45.26	28	45.26	18	45.26	13	45.26	14	45.26	15	45.26	20	45.26	21	45.26	29
45.28	15	45.28	16	45.28	24	45.28	16	45.28	18	45.28	25	45.28	22	45.28	26	45.28	29
45.3	16	45.3	27	45.3	24	45.3	13	45.3	14	45.3	15	45.3	23	45.3	22	45.3	26
45.32	15	45.32	20	45.32	22	45.32	15	45.32	18	45.32	23	45.32	20	45.32	27	45.32	28
45.34	15	45.34	25	45.34	30	45.34	22	45.34	17	45.34	22	45.34	26	45.34	25	45.34	38
45.36	15	45.36	29	45.36	25	45.36	24	45.36	21	45.36	34	45.36	26	45.36	23	45.36	27
45.38	20	45.38	17	45.38	12	45.38	20	45.38	15	45.38	16	45.38	22	45.38	29	45.38	34
45.4	20	45.4	15	45.4	30	45.4	19	45.4	28	45.4	13	45.4	16	45.4	16	45.4	21
45.42	16	45.42	27	45.42	22	45.42	27	45.42	22	45.42	25	45.42	24	45.42	17	45.42	24
45.44	24	45.44	25	45.44	18	45.44	20	45.44	26	45.44	22	45.44	23	45.44	26	45.44	20
45.46	24	45.46	17	45.46	26	45.46	21	45.46	19	45.46	19	45.46	22	45.46	21	45.46	21
45.48	20	45.48	20	45.48	20	45.48	21	45.48	21	45.48	22	45.48	16	45.48	20	45.48	26
45.5	14	45.5	20	45.5	23	45.5	16	45.5	19	45.5	19	45.5	21	45.5	27	45.5	23
45.52	14	45.52	26	45.52	19	45.52	21	45.52	21	45.52	16	45.52	27	45.52	21	45.52	32
45.54	17	45.54	24	45.54	17	45.54	22	45.54	21	45.54	20	45.54	24	45.54	24	45.54	27
45.56	15	45.56	17	45.56	22	45.56	18	45.56	13	45.56	13	45.56	20	45.56	27	45.56	18
45.58	11	45.58	16	45.58	13	45.58	19	45.58	17	45.58	25	45.58	28	45.58	11	45.58	22
45.6	17	45.6	19	45.6	15	45.6	17	45.6	25	45.6	21	45.6	24	45.6	22	45.6	34
45.62	17	45.62	24	45.62	22	45.62	26	45.62	15	45.62	27	45.62	26	45.62	18	45.62	25
45.64	17	45.64	27	45.64	18	45.64	15	45.64	19	45.64	20	45.64	27	45.64	13	45.64	28
45.66	15	45.66	24	45.66	24	45.66	20	45.66	18	45.66	18	45.66	27	45.66	21	45.66	27
45.68	11	45.68	14	45.68	22	45.68	17	45.68	23	45.68	15	45.68	18	45.68	27	45.68	29
45.7	15	45.7	19	45.7	19	45.7	22	45.7	20	45.7	23	45.7	11	45.7	23	45.7	23
45.72	9	45.72	18	45.72	17	45.72	22	45.72	22	45.72	12	45.72	31	45.72	17	45.72	24
45.74	16	45.74	21	45.74	27	45.74	21	45.74	27	45.74	26	45.74	17	45.74	22	45.74	23
45.76	16	45.76	23	45.76	23	45.76	19	45.76	29	45.76	18	45.76	14	45.76	24	45.76	30
45.78	14	45.78	22	45.78	30	45.78	18	45.78	13	45.78	21	45.78	21	45.78	20	45.78	28
45.8	9	45.8	21	45.8	17	45.8	21	45.8	20	45.8	23	45.8	22	45.8	20	45.8	23
45.82	13	45.82	16	45.82	26	45.82	26	45.82	20	45.82	23	45.82	17	45.82	15	45.82	19
45.84	17	45.84	24	45.84	15	45.84	22	45.84	21	45.84	22	45.84	28	45.84	17	45.84	19
45.86	17	45.86	16	45.86	17	45.86	13	45.86	14	45.86	15	45.86	25	45.86	26	45.86	22
45.88	12	45.88	22	45.88	30	45.88	17	45.88	20	45.88	18	45.88	23	45.88	16	45.88	19
45.9	22	45.9	26	45.9	26	45.9	16	45.9	16	45.9	22	45.9	16	45.9	16	45.9	21
45.92	17	45.92	25	45.92	29	45.92	16	45.92	12	45.92	22	45.92	28	45.92	19	45.92	20
45.94	18	45.94	13	45.94	23	45.94	17	45.94	18	45.94	19	45.94	22	45.94	23	45.94	23
45.96	14	45.96	15	45.96	13	45.96	17	45.96	18	45.96	28	45.96	26	45.96	24	45.96	23
45.98	12	45.98	13	45.98	23	45.98	23	45.98	20	45.98	14	45.98	26	45.98	15	45.98	24
46	17	46	18	46	17	46	26	46	11	46	18	46	21	46	19	46	21
46.02	17	46.02	17	46.02	24	46.02	19	46.02	20	46.02	10	46.02	14	46.02	17	46.02	24
46.04	11	46.04	18	46.04	21	46.04	18	46.04	21	46.04	16	46.04	16	46.04	15	46.04	26
46.06	16	46.06	21	46.06	26	46.06	10	46.06	15	46.06	18	46.06	22	46.06	13	46.06	16
46.08	15	46.08	30	46.08	36	46.08	20	46.08	19	46.08	13	46.08	14	46.08	15	46.08	18
46.1	19	46.1	26	46.1	21	46.1	18	46.1	22	46.1	24	46.1	19	46.1	11	46.1	27
46.12	15	46.12	21	46.12	13	46.12	25	46.12	19	46.12	15	46.12	27	46.12	23	46.12	15
46.14	15	46.14	20	46.14	12	46.14	14	46.14	13	46.14	24	46.14	21	46.14	15	46.14	19
46.16	11	46.16	21	46.16	16	46.16	21	46.16	15	46.16	22	46.16	18	46.16	18	46.16	25
46.18	15	46.18	20	46.18	23	46.18	17	46.18	27	46.18	17	46.18	22	46.18	12	46.18	18
46.2	17	46.2	15	46.2	22	46.2	26	46.2	13	46.2	19	46.2	22	46.2	17	46.2	15
46.22	17	46.22	17	46.22	24	46.22	23	46.22	21	46.22	11	46.22	17	46.22	30	46.22	17
46.24	16	46.24	14	46.24	30	46.24	24	46.24	20	46.24	12	46.24	26	46.24	17	46.24	19
46.26	17	46.26	18	46.26	12	46.26	13	46.26	18	46.26	21	46.26	24	46.26	14	46.26	21
46.28	11	46.28	13	46.28	18	46.28	17	46.28	22	46.28	34	46.28	16	46.28	20	46.28	13
46.3	21	46.3	22	46.3	18	46.3	20	46.3	14	46.3	16	46.3	26	46.3	24	46.3	21
46.32	17	46.32	16	46.32	10	46.32	19	46.32	20	46.32	12	46.32	15	46.32	25	46.32	24
46.34	15	46.34	18	46.34	16	46.34	13	46.34	13	46.34	21	46.34	22	46.34	25	46.34	19
46.36	17	46.36	16	46.36	13	46.36	18	46.36	13	46.36	23	46.36	24	46.36	21	46.36	16
46.38	11	46.38	25	46.38	29	46.38	14	46.38	22	46.38	22	46.38	16	46.38	16	46.38	23
46.4	15	46.4	19	46.4	21	46.4	9	46.4	19	46.4	22	46.4	31	46.4	16	46.4	27
46.42	13	46.42	19	46.42	25	46.42	22	46.42	21	46.42	21	46.42	15	46.42	26	46.42	18
46.44	17	46.44	31	46.44	23	46.44	14	46.44	20	46.44	22	46.44	15	46.44	10	46.44	18
46.46	14	46.46	25	46.46	11	46.46	19	46.46	12	46.46	20	46.46	12	46.46	22	46.46	26
46.48	15	46.48	23	46.48	18	46.48	26	46.48	13	46.48	27	46.48	13	46.48	19	46.48	18
46.5	15	46.5	20	46.5	13	46.5	19	46.5	15	46.5	17	46.5	22	46.5	19	46.5	26
46.52	13	46.52	19	46.52	19	46.52	15	46.52	18	46.52	20	46.52	16	46.52	20	46.52	20
46.54	19	46.54	20	46.54	16	46.54	26	46.54	21	46.54	16	46.54	21	46.54	19	46.54	20
46.56	11	46.56	22	46.56	21	46.56	18	46.56	22	46.56	17	46.56	20	46.56	16	46.56	18
46.58	11	46.58	14	46.58	23	46.58	15	46.58	19	46.58	30	46.58	13	46.58	14	46.58	15
46.6	14	46.6	13	46.6	20	46.6	20	46.6	23	46.6	23	46.6	11	46.6	24	46.6	19
46.62	13	46.62	25	46.62	21	46.62	22	46.62	17	46.62	19	46.62	15	46.62	14	46.62	14
46.64	12	46.64	26	46.64	24	46.64	17	46.64	19	46.64	19	46.64	21	46.64	15	46.64	15
46.66	11	46.66	17	46.66	27	46.66	10	46.66	17	46.66	14	46.66	25	46.66	20	46.66	18
46.68	16	46.68	19	46.68	21	46.68	20	46.68	16	46.68	22	46.68	25	46.68	19	46.68	18
46.7	18	46.7	22	46.7	20	46.7	14	46.7	25	46.7	15	46.7	17	46.7	23	46.7	22
46.72	11	46.72	17	46.72	23	46.72	12	46.72	19	46.72	19	46.72	21	46.72	21	46.72	15
46.74	15	46.74	20	46.74	27	46.74	5	46.74	16	46.74	20	46.74	19	46.74	13	46.74	17
46.76	10	46.76	16	46.76	14	46.76	15	46.76	19	46.76	14	46.76	16	46.76	22	46.76	16
46.78	6	46.78	19	46.78	11	46.78	13	46.78	11	46.78	13	46.78	16	46.78	16	46.78	19
46.8	13	46.8	13	46.8	24	46.8	21	46.8	18	46.8	17	46.8	21	46.8	13	46.8	20
46.82	17	46.82	19	46.82	27	46.82	23	46.82	21	46.82	25	46.82	12	46.82	14	46.82	19
46.84	13	46.84	13	46.84	17	46.84	21	46.84	18	46.84	15	46.84	19	46.84	17	46.84	25
46.86	9	46.86	20	46.86	18	46.86	19	46.86	16	46.86	20	46.86	18	46.86	20	46.86	19
46.88	14	46.88	17	46.88	25	46.88	27	46.88	32	46.88	21	46.88	10	46.88	16	46.88	18
46.9	20	46.9	14	46.9	28	46.9	27	46.9	15	46.9	18	46.9	13	46.9	15	46.9	22
46.92	13	46.92	21	46.92	24	46.92	33	46.92	17	46.92	14	46.92	18	46.92	20	46.92	11
46.94	14	46.94	17	46.94	21	46.94	22	46.94	16	46.94	15	46.94	14	46.94	19	46.94	14
46.96	14	46.96	16	46.96	22	46.96	22	46.96	15	46.96	13	46.96	9	46.96	19	46.96	9
46.98	14	46.98	22	46.98	18	46.98	23	46.98	22	46.98	23	46.98	22	46.98	21	46.98	12
47	15	47	17	47	17	47	17	47	13	47	20	47	12	47	21	47	16
47.02	8	47.02	24	47.02	15	47.02	15	47.02	20	47.02	14	47.02	26	47.02	16	47.02	21
47.04	13	47.04	24	47.04	23	47.04	20	47.04	18	47.04	23	47.04	8	47.04	19	47.04	18
47.06	18	47.06	23	47.06	11	47.06	24	47.06	9	47.06	11	47.06	16	47.06	23	47.06	26
47.08	14	47.08	15	47.08	15	47.08	18	47.08	19	47.08	19	47.08	15	47.08	19	47.08	12
47.1	14	47.1	25	47.1	27	47.1	21	47.1	19	47.1	13	47.1	27	47.1	26	47.1	16
47.12	11	47.12	21	47.12	23	47.12	20	47.12	11	47.12	18	47.12	18	47.12	28	47.12	13
47.14	11	47.14	17	47.14	32	47.14	19	47.14	13	47.14	14	47.14	18	47.14	21	47.14	14
47.16	13	47.16	19	47.16	27	47.16	23	47.16	13	47.16	15	47.16	10	47.16	31	47.16	11
47.18	14	47.18	26	47.18	16	47.18	15	47.18	13	47.18	22	47.18	21	47.18	29	47.18	18
47.2	13	47.2	19	47.2	31	47.2	19	47.2	15	47.2	20	47.2	14	47.2	15	47.2	15
47.22	16	47.22	14	47.22	27	47.22	15	47.22	24	47.22	14	47.22	16	47.22	23	47.22	14
47.24	15	47.24	14	47.24	24	47.24	13	47.24	21	47.24	25	47.24	17	47.24	16	47.24	19
47.26	9	47.26	23	47.26	29	47.26	11	47.26	14	47.26	20	47.26	18	47.26	21	47.26	11
47.28	12	47.28	18	47.28	21	47.28	9	47.28	15	47.28	15	47.28	10	47.28	17	47.28	13
47.3	11	47.3	15	47.3	24	47.3	22	47.3	14	47.3	24	47.3	13	47.3	16	47.3	17
47.32	14	47.32	25	47.32	17	47.32	14	47.32	21	47.32	13	47.32	14	47.32	19	47.32	21
47.34	15	47.34	15	47.34	24	47.34	15	47.34	8	47.34	13	47.34	13	47.34	20	47.34	9
47.36	17	47.36	18	47.36	16	47.36	17	47.36	11	47.36	20	47.36	15	47.36	20	47.36	18
47.38	10	47.38	14	47.38	21	47.38	10	47.38	18	47.38	21	47.38	14	47.38	21	47.38	13
47.4	15	47.4	18	47.4	19	47.4	16	47.4	16	47.4	21	47.4	11	47.4	14	47.4	12
47.42	16	47.42	25	47.42	16	47.42	12	47.42	11	47.42	21	47.42	18	47.42	21	47.42	10
47.44	11	47.44	17	47.44	10	47.44	17	47.44	19	47.44	20	47.44	15	47.44	16	47.44	15
47.46	10	47.46	17	47.46	18	47.46	20	47.46	13	47.46	20	47.46	16	47.46	16	47.46	15
47.48	12	47.48	15	47.48	21	47.48	18	47.48	10	47.48	10	47.48	17	47.48	13	47.48	8
47.5	12	47.5	17	47.5	20	47.5	13	47.5	7	47.5	19	47.5	16	47.5	12	47.5	10
47.52	12	47.52	24	47.52	12	47.52	19	47.52	19	47.52	14	47.52	16	47.52	21	47.52	18
47.54	14	47.54	24	47.54	21	47.54	19	47.54	16	47.54	16	47.54	16	47.54	15	47.54	16
47.56	10	47.56	26	47.56	16	47.56	12	47.56	16	47.56	18	47.56	19	47.56	17	47.56	13
47.58	9	47.58	36	47.58	9	47.58	12	47.58	17	47.58	17	47.58	13	47.58	19	47.58	12
47.6	9	47.6	30	47.6	21	47.6	23	47.6	11	47.6	19	47.6	12	47.6	15	47.6	13
47.62	15	47.62	18	47.62	14	47.62	19	47.62	24	47.62	14	47.62	19	47.62	11	47.62	14
47.64	12	47.64	28	47.64	15	47.64	13	47.64	19	47.64	12	47.64	20	47.64	16	47.64	19
47.66	10	47.66	26	47.66	7	47.66	19	47.66	11	47.66	17	47.66	12	47.66	23	47.66	14
47.68	6	47.68	28	47.68	18	47.68	12	47.68	15	47.68	21	47.68	16	47.68	25	47.68	18
47.7	16	47.7	22	47.7	14	47.7	10	47.7	9	47.7	19	47.7	10	47.7	19	47.7	21
47.72	18	47.72	28	47.72	21	47.72	13	47.72	23	47.72	19	47.72	19	47.72	14	47.72	9
47.74	12	47.74	22	47.74	18	47.74	14	47.74	19	47.74	15	47.74	17	47.74	15	47.74	10
47.76	6	47.76	28	47.76	16	47.76	12	47.76	10	47.76	20	47.76	13	47.76	18	47.76	15
47.78	16	47.78	27	47.78	9	47.78	12	47.78	16	47.78	15	47.78	19	47.78	15	47.78	14
47.8	12	47.8	24	47.8	15	47.8	15	47.8	13	47.8	20	47.8	16	47.8	9	47.8	15
47.82	16	47.82	14	47.82	15	47.82	11	47.82	10	47.82	22	47.82	11	47.82	15	47.82	18
47.84	12	47.84	21	47.84	15	47.84	10	47.84	17	47.84	17	47.84	27	47.84	13	47.84	14
47.86	8	47.86	20	47.86	13	47.86	8	47.86	12	47.86	17	47.86	18	47.86	11	47.86	12
47.88	13	47.88	15	47.88	13	47.88	14	47.88	22	47.88	20	47.88	20	47.88	19	47.88	17
47.9	15	47.9	15	47.9	24	47.9	14	47.9	18	47.9	15	47.9	25	47.9	17	47.9	16
47.92	10	47.92	14	47.92	9	47.92	14	47.92	11	47.92	10	47.92	13	47.92	17	47.92	7
47.94	9	47.94	16	47.94	17	47.94	18	47.94	21	47.94	13	47.94	21	47.94	12	47.94	21
47.96	9	47.96	11	47.96	26	47.96	20	47.96	13	47.96	13	47.96	15	47.96	12	47.96	23
47.98	15	47.98	16	47.98	14	47.98	19	47.98	15	47.98	12	47.98	22	47.98	10	47.98	12
48	15	48	16	48	16	48	17	48	21	48	13	48	11	48	24	48	8
48.02	15	48.02	15	48.02	15	48.02	15	48.02	15	48.02	16	48.02	11	48.02	16	48.02	15
48.04	11	48.04	21	48.04	19	48.04	19	48.04	13	48.04	11	48.04	19	48.04	20	48.04	18
48.06	11	48.06	23	48.06	13	48.06	15	48.06	12	48.06	20	48.06	14	48.06	19	48.06	13
48.08	10	48.08	25	48.08	13	48.08	15	48.08	16	48.08	16	48.08	14	48.08	19	48.08	11
48.1	14	48.1	22	48.1	11	48.1	22	48.1	11	48.1	21	48.1	17	48.1	18	48.1	8
48.12	5	48.12	19	48.12	13	48.12	13	48.12	12	48.12	21	48.12	12	48.12	21	48.12	20
48.14	9	48.14	24	48.14	12	48.14	20	48.14	13	48.14	14	48.14	12	48.14	14	48.14	14
48.16	10	48.16	24	48.16	20	48.16	13	48.16	13	48.16	21	48.16	23	48.16	20	48.16	18
48.18	13	48.18	16	48.18	13	48.18	16	48.18	19	48.18	24	48.18	18	48.18	23	48.18	17
48.2	12	48.2	17	48.2	14	48.2	17	48.2	18	48.2	21	48.2	14	48.2	19	48.2	13
48.22	10	48.22	21	48.22	15	48.22	17	48.22	12	48.22	19	48.22	14	48.22	15	48.22	16
48.24	11	48.24	18	48.24	15	48.24	10	48.24	12	48.24	22	48.24	18	48.24	27	48.24	20
48.26	8	48.26	16	48.26	10	48.26	13	48.26	15	48.26	18	48.26	8	48.26	27	48.26	16
48.28	15	48.28	21	48.28	17	48.28	13	48.28	19	48.28	15	48.28	22	48.28	13	48.28	10
48.3	15	48.3	14	48.3	17	48.3	12	48.3	12	48.3	18	48.3	10	48.3	16	48.3	13
48.32	15	48.32	22	48.32	15	48.32	15	48.32	18	48.32	14	48.32	13	48.32	19	48.32	16
48.34	11	48.34	14	48.34	14	48.34	9	48.34	7	48.34	14	48.34	17	48.34	17	48.34	8
48.36	8	48.36	16	48.36	15	48.36	12	48.36	9	48.36	16	48.36	16	48.36	16	48.36	11
48.38	6	48.38	18	48.38	18	48.38	8	48.38	13	48.38	16	48.38	8	48.38	15	48.38	13
48.4	9	48.4	13	48.4	13	48.4	11	48.4	16	48.4	22	48.4	16	48.4	14	48.4	13
48.42	9	48.42	16	48.42	21	48.42	20	48.42	18	48.42	14	48.42	11	48.42	16	48.42	14
48.44	16	48.44	17	48.44	21	48.44	12	48.44	18	48.44	11	48.44	11	48.44	14	48.44	13
48.46	18	48.46	12	48.46	12	48.46	11	48.46	16	48.46	13	48.46	14	48.46	21	48.46	15
48.48	9	48.48	18	48.48	16	48.48	11	48.48	19	48.48	20	48.48	14	48.48	15	48.48	14
48.5	22	48.5	19	48.5	13	48.5	12	48.5	21	48.5	21	48.5	17	48.5	13	48.5	19
48.52	10	48.52	20	48.52	17	48.52	8	48.52	13	48.52	14	48.52	21	48.52	21	48.52	21
48.54	12	48.54	15	48.54	17	48.54	18	48.54	10	48.54	17	48.54	11	48.54	8	48.54	18
48.56	10	48.56	17	48.56	15	48.56	8	48.56	14	48.56	15	48.56	18	48.56	20	48.56	12
48.58	12	48.58	14	48.58	16	48.58	11	48.58	18	48.58	23	48.58	19	48.58	18	48.58	13
48.6	17	48.6	19	48.6	15	48.6	10	48.6	18	48.6	23	48.6	12	48.6	9	48.6	15
48.62	14	48.62	17	48.62	11	48.62	16	48.62	20	48.62	15	48.62	12	48.62	16	48.62	15
48.64	14	48.64	18	48.64	13	48.64	12	48.64	19	48.64	13	48.64	14	48.64	8	48.64	23
48.66	8	48.66	19	48.66	17	48.66	12	48.66	12	48.66	17	48.66	14	48.66	14	48.66	15
48.68	20	48.68	20	48.68	18	48.68	19	48.68	14	48.68	18	48.68	14	48.68	8	48.68	12
48.7	7	48.7	17	48.7	12	48.7	12	48.7	11	48.7	14	48.7	14	48.7	17	48.7	10
48.72	9	48.72	18	48.72	26	48.72	8	48.72	16	48.72	18	48.72	11	48.72	20	48.72	8
48.74	6	48.74	15	48.74	20	48.74	11	48.74	14	48.74	17	48.74	17	48.74	16	48.74	16
48.76	12	48.76	17	48.76	20	48.76	17	48.76	17	48.76	15	48.76	19	48.76	12	48.76	12
48.78	10	48.78	9	48.78	13	48.78	15	48.78	18	48.78	11	48.78	14	48.78	14	48.78	16
48.8	14	48.8	15	48.8	10	48.8	9	48.8	14	48.8	12	48.8	16	48.8	28	48.8	17
48.82	12	48.82	19	48.82	15	48.82	17	48.82	19	48.82	22	48.82	12	48.82	18	48.82	14
48.84	12	48.84	21	48.84	13	48.84	13	48.84	11	48.84	13	48.84	18	48.84	23	48.84	11
48.86	8	48.86	22	48.86	19	48.86	11	48.86	12	48.86	13	48.86	7	48.86	12	48.86	19
48.88	15	48.88	21	48.88	21	48.88	15	48.88	18	48.88	14	48.88	16	48.88	9	48.88	12
48.9	11	48.9	25	48.9	14	48.9	15	48.9	10	48.9	22	48.9	16	48.9	17	48.9	10
48.92	19	48.92	23	48.92	6	48.92	14	48.92	16	48.92	23	48.92	10	48.92	14	48.92	16
48.94	9	48.94	16	48.94	14	48.94	11	48.94	14	48.94	17	48.94	13	48.94	12	48.94	11
48.96	9	48.96	23	48.96	17	48.96	16	48.96	14	48.96	21	48.96	20	48.96	13	48.96	16
48.98	8	48.98	21	48.98	14	48.98	14	48.98	16	48.98	12	48.98	4	48.98	15	48.98	18
49	9	49	22	49	12	49	10	49	21	49	21	49	13	49	14	49	12
49.02	12	49.02	20	49.02	7	49.02	10	49.02	10	49.02	16	49.02	19	49.02	19	49.02	16
49.04	16	49.04	24	49.04	18	49.04	8	49.04	15	49.04	16	49.04	13	49.04	23	49.04	15
49.06	17	49.06	15	49.06	12	49.06	8	49.06	15	49.06	9	49.06	7	49.06	17	49.06	14
49.08	9	49.08	14	49.08	15	49.08	12	49.08	19	49.08	10	49.08	18	49.08	15	49.08	11
49.1	9	49.1	13	49.1	22	49.1	12	49.1	19	49.1	11	49.1	16	49.1	16	49.1	18
49.12	11	49.12	14	49.12	5	49.12	13	49.12	11	49.12	17	49.12	12	49.12	11	49.12	7
49.14	14	49.14	14	49.14	22	49.14	8	49.14	13	49.14	13	49.14	9	49.14	14	49.14	12
49.16	15	49.16	12	49.16	9	49.16	16	49.16	18	49.16	18	49.16	17	49.16	23	49.16	14
49.18	7	49.18	11	49.18	5	49.18	11	49.18	21	49.18	15	49.18	7	49.18	12	49.18	17
49.2	13	49.2	12	49.2	15	49.2	12	49.2	20	49.2	18	49.2	9	49.2	12	49.2	16
49.22	14	49.22	13	49.22	16	49.22	9	49.22	13	49.22	18	49.22	16	49.22	15	49.22	16
49.24	13	49.24	9	49.24	17	49.24	9	49.24	12	49.24	16	49.24	13	49.24	12	49.24	19
49.26	17	49.26	11	49.26	16	49.26	7	49.26	15	49.26	10	49.26	17	49.26	25	49.26	12
49.28	16	49.28	18	49.28	17	49.28	15	49.28	12	49.28	10	49.28	20	49.28	10	49.28	15
49.3	10	49.3	10	49.3	19	49.3	20	49.3	13	49.3	11	49.3	15	49.3	11	49.3	24
49.32	11	49.32	14	49.32	11	49.32	7	49.32	16	49.32	13	49.32	12	49.32	16	49.32	18
49.34	9	49.34	17	49.34	14	49.34	18	49.34	16	49.34	10	49.34	13	49.34	11	49.34	20
49.36	13	49.36	12	49.36	8	49.36	10	49.36	27	49.36	17	49.36	10	49.36	18	49.36	20
49.38	10	49.38	10	49.38	10	49.38	12	49.38	14	49.38	17	49.38	10	49.38	16	49.38	19
49.4	6	49.4	15	49.4	11	49.4	16	49.4	14	49.4	15	49.4	22	49.4	15	49.4	20
49.42	16	49.42	18	49.42	21	49.42	13	49.42	13	49.42	18	49.42	14	49.42	16	49.42	21
49.44	13	49.44	20	49.44	23	49.44	19	49.44	10	49.44	13	49.44	13	49.44	17	49.44	25
49.46	8	49.46	17	49.46	20	49.46	10	49.46	11	49.46	12	49.46	16	49.46	12	49.46	15
49.48	11	49.48	14	49.48	16	49.48	15	49.48	11	49.48	12	49.48	12	49.48	11	49.48	21
49.5	9	49.5	16	49.5	15	49.5	11	49.5	20	49.5	21	49.5	18	49.5	18	49.5	17
49.52	10	49.52	17	49.52	11	49.52	13	49.52	10	49.52	22	49.52	19	49.52	13	49.52	9
49.54	11	49.54	12	49.54	13	49.54	15	49.54	8	49.54	21	49.54	10	49.54	11	49.54	21
49.56	7	49.56	17	49.56	17	49.56	16	49.56	12	49.56	9	49.56	16	49.56	17	49.56	16
49.58	5	49.58	19	49.58	17	49.58	17	49.58	13	49.58	8	49.58	14	49.58	10	49.58	14
49.6	15	49.6	8	49.6	20	49.6	6	49.6	13	49.6	17	49.6	12	49.6	17	49.6	11
49.62	10	49.62	17	49.62	23	49.62	12	49.62	11	49.62	13	49.62	9	49.62	15	49.62	14
49.64	7	49.64	21	49.64	22	49.64	10	49.64	7	49.64	17	49.64	12	49.64	13	49.64	14
49.66	8	49.66	17	49.66	8	49.66	11	49.66	13	49.66	14	49.66	13	49.66	17	49.66	12
49.68	10	49.68	10	49.68	14	49.68	10	49.68	19	49.68	17	49.68	14	49.68	13	49.68	13
49.7	12	49.7	22	49.7	22	49.7	12	49.7	8	49.7	12	49.7	12	49.7	17	49.7	13
49.72	15	49.72	14	49.72	6	49.72	10	49.72	12	49.72	11	49.72	14	49.72	10	49.72	14
49.74	15	49.74	9	49.74	12	49.74	15	49.74	13	49.74	18	49.74	12	49.74	16	49.74	11
49.76	9	49.76	18	49.76	18	49.76	12	49.76	12	49.76	8	49.76	17	49.76	21	49.76	14
49.78	12	49.78	14	49.78	12	49.78	13	49.78	20	49.78	17	49.78	15	49.78	11	49.78	13
49.8	13	49.8	11	49.8	17	49.8	13	49.8	22	49.8	17	49.8	13	49.8	19	49.8	17
49.82	12	49.82	17	49.82	13	49.82	7	49.82	7	49.82	12	49.82	9	49.82	13	49.82	7
49.84	13	49.84	27	49.84	16	49.84	14	49.84	16	49.84	14	49.84	13	49.84	14	49.84	17
49.86	16	49.86	19	49.86	13	49.86	17	49.86	17	49.86	17	49.86	7	49.86	18	49.86	14
49.88	13	49.88	13	49.88	20	49.88	9	49.88	16	49.88	6	49.88	14	49.88	18	49.88	15
49.9	10	49.9	16	49.9	10	49.9	18	49.9	7	49.9	16	49.9	13	49.9	19	49.9	9
49.92	18	49.92	9	49.92	14	49.92	11	49.92	17	49.92	9	49.92	10	49.92	14	49.92	16
[truncated: 2,004 more rows]
