# Supplementary material for: Alloying design of biodegradable zinc as promising bone implants for load-bearing applications
Source: Nat Commun. 2020 Jan 21;11:401. doi: 10.1038/s41467-019-14153-7 (PMC6972918; doi:10.1038/s41467-019-14153-7)
Supplement: Supplementary file 3 — Source Data [file 41467_2019_14153_MOESM3_ESM.zip › Source Data/Source Data Supplementary Fig. 3.xlsx]

## Sheet: Sheet1
Supplementary Figure 3a Cell viability (%) of MC3T3-E1 cells cultured with 50% extracts
				avi	std					avi	std					avi	std
Zn	109.722	109.921	111.508	110.384	0.978747		115.488	115.392	116.826	115.902	0.801768		115.308	114.226	113.81	114.448	0.773009
Zn-0.1Mg	106.548	108.135	109.127	107.937	1.30108		113.384	115.87	112.333	113.862	1.81644		106.406	109.983	105.74	107.377	2.28192
Zn-0.4Mg	103.77	104.762	105.754	104.762	0.992063		115.87	114.627	115.488	115.328	0.636551		107.488	110.233	107.987	108.569	1.46243
Zn-0.8Mg	110.119	102.381	100.397	104.299	5.13706		121.033	119.885	120.076	120.331	0.614637		117.72	116.889	123.295	119.301	3.48326
Zn-0.1Ca	102.778	100.992	98.6111	100.794	2.09041		110.803	112.428	111.568	111.6	0.813088		105.574	105.824	105.99	105.796	0.209369
Zn-0.4Ca	96.0894	96.9274	96.9274	96.648	0.483813		109.921	111.161	110.034	110.372	0.685768		113.548	111.998	111.825	112.457	0.948491
Zn-0.8Ca	100.778	102.992	97.6111	100.46	2.70449		108.921	109.161	115.034	111.039	3.46195		112.916	114.753	115.786	114.485	1.45376
Zn-0.1Sr	102.235	103.073	101.955	102.421	0.581471		115.22	116.234	118.715	116.723	1.79795		101.837	99.6556	100.861	100.785	1.09271
Zn-0.4Sr	103.352	105.028	104.19	104.19	0.837989		134.724	129.538	135.175	133.145	3.13246		111.538	111.998	114.983	112.84	1.87016
Zn-0.8Sr	92.4581	94.6927	92.1788	93.1099	1.3779		106.426	109.47	109.245	108.38	1.6961		98.3352	97.0149	95.8094	97.0532	1.26335
Zn-0.1Li	93.0556	96.627	95.4365	95.0397	1.81848		110.134	110.803	110.516	110.484	0.335744		114.06	112.562	110.399	112.341	1.84034
Zn-0.4Li	111.706	111.508	109.524	110.913	1.2069		115.201	114.245	114.245	114.563	0.55196		110.566	111.065	110.15	110.593	0.458201
Zn-0.8Li	105.357	105.952	102.183	104.497	2.02666		112.333	111.855	109.847	111.345	1.31894		100.166	100.166	102.745	101.026	1.48901
Zn-0.1Mn	103.631	99.4413	101.955	101.676	2.10889		111.95	114.205	114.656	113.604	1.44963		112.629	109.472	111.998	111.366	1.67068
Zn-0.4Mn	98.0447	99.4413	98.324	98.6034	0.739037		105.862	108.455	108.005	107.441	1.38537		111.883	110.563	110.39	110.945	0.816555
Zn-0.8Mn	99.4413	98.6034	98.0447	98.6965	0.702964		117.587	115.784	114.543	115.971	1.53066		102.296	103.1	102.411	102.602	0.434666
Zn-0.1Fe	95.8101	97.2067	96.9274	96.648	0.739037		124.69	127.396	122.21	124.765	2.59383		105.052	105.109	103.502	104.554	0.911883
Zn-0.4Fe	93.2961	97.486	100	96.9274	3.38669		109.921	110.147	109.583	109.884	0.283722		95.8668	95.2354	95.752	95.6181	0.336364
Zn-0.8Fe	97.486	100	96.0894	97.8585	1.98173		112.063	112.401	113.303	112.589	0.641064		101.206	96.3835	99.3685	98.9858	2.4337
Zn-0.4Cu	94.1341	97.7654	98.0447	96.648	2.18163		123.337	121.984	117.362	120.894	3.13313		133.008	135.763	132.491	133.754	1.75908
Zn-0.8Cu	100	104.19	103.631	102.607	2.27501		107.441	108.681	108.343	108.155	0.641064		114.811	116.82	119.231	116.954	2.21315
Zn-2Cu	99.7207	100.279	99.7207	99.9069	0.322542		113.078	112.176	114.656	113.303	1.25541		109.989	107.003	107.52	108.171	1.59534
Zn-0.4Ag	87.7095	93.5754	96.648	92.6443	4.54143		108.681	112.176	110.147	110.334	1.75502		110.276	105.339	106.946	107.52	2.51799
Zn-0.8Ag	90.5028	92.1788	99.7207	94.1341	4.91017		108.005	108.568	107.441	108.005	0.563698		112.514	108.611	107.118	109.414	2.78637
Zn-2Ag	98.324	93.5754	98.6034	96.8343	2.8257		120.406	120.406	119.278	120.03	0.650902		116.705	112.4	115.212	114.772	2.18618
Positive	2.63158	2.16718	2.32198	2.37358	0.236459		2.63158	2.16718	2.32198	2.37358	0.236459		6.11621	5.50459	7.11009	6.24363	0.810301
Supplementary Figure 3b, c Zn ion concentrations and alloying element ion concentrations in 100% extracts.
	Zn μg/ml	Mg μg/ml	Li μg/ml	Ca μg/ml	Ag ng/ml	Cu ng/ml	Mn ng/ml	Fe μg/ml	Sr μg/ml
Zn	13
Zn-0.1Mg	12.83	19.06
Zn-0.4Mg	13.36	19.13
Zn-0.8Mg	13.18	19.37
Zn-0.1Li	14.13		0.744
Zn-0.4Li	11.58		2.376
Zn-0.8Li	10.48		3.637
Zn-0.1Ca	15.37			71.24
Zn-0.4Ca	10.47			71.46
Zn-0.8Ca	9.91			70.03
Zn-0.4Ag	18.64				0.14
Zn-0.8Ag	16.14				0.17
Zn-2Ag	19.16				0.14
Zn-0.4Cu	14.7					72
Zn-0.8Cu	18.73					72.36
Zn-2Cu	20.91					74.72
Zn-0.1Mn	12.27						33.31
Zn-0.4Mn	15.72						78.85
Zn-0.8Mn	12.71						5.55
Zn-0.1Fe	21.33							0.501
Zn-0.4Fe	15.28							0.577
Zn-0.8Fe	25.42							0.601
Zn-0.1Sr	13.07								0.143
Zn-0.4Sr	20.79								0.464
Zn-0.8Sr	13.09								0.069
Control	0.151	17.46	0.002	61.1	0.01	44.18	3.43	0.193	0.039
