# Supplementary material for: Alloying design of biodegradable zinc as promising bone implants for load-bearing applications
Source: Nat Commun. 2020 Jan 21;11:401. doi: 10.1038/s41467-019-14153-7 (PMC6972918; doi:10.1038/s41467-019-14153-7)
Supplement: Supplementary file 3 — Source Data [file 41467_2019_14153_MOESM3_ESM.zip › Source Data/Source Data Supplementary Table 3.xlsx]

## Sheet: Sheet1
Supplementary Table 3 Electrochemical parameters for binary Zn alloys in SBF solution
	OCP(v)	icorr(uA cm-2)	Ecorr(v)	Corrsion rate(mm year-1)			OCP(v)	icorr(uA cm-2)	Ecorr(v)	Corrsion rate(mm year-1)			OCP(v)	icorr(uA cm-2)	Ecorr(v)	Corrsion rate(mm year-1)
Zn	-0.957	9.031	-0.999	0.269		Zn-0.1Ca	-1.052	17.047	-1.181	0.508		Zn-0.1Mn	-0.969	5.105	-0.992	0.152
	-0.979	9.252	-0.994	0.275			-1.053	12.611	-1.211	0.375			-0.975	5.622	-0.896	0.167
	-0.964	7.286	-0.991	0.217			-1.058	23.854	-1.163	0.71			-0.971	5.396	-0.964	0.161
avi	-0.966667	8.523	-0.994667	0.253667		avi	-1.05433	17.8373	-1.185	0.531		avi	-0.971667	5.37433	-0.950667	0.16
std	0.0112398	1.07696	0.00404145	0.0318957		std	0.00321455	5.66301	0.0242487	0.16868		std	0.00305505	0.25918	0.0493694	0.00754983
Zn-0.1Li	-0.986	17.031	-1.04	0.507		Zn-0.4Ca	-1.006	6.281	-0.979	0.187		Zn-0.4Mn	-0.965	4.973	-0.948	0.074
	-1.057	13.181	-1.046	0.392			-1.011	9.441	-0.989	0.281			-1.004	6.017	-0.994	0.179
	-0.958	15.364	-1.041	0.457			-0.98	6.662	-0.982	0.198			-0.981	10.671	-0.942	0.318
	-0.959	15.885	-1.025	0.473		avi	-0.999	7.46133	-0.983333	0.222		avi	-0.983333	7.22033	-0.961333	0.190333
avi	-0.99	15.3652	-1.038	0.45725		std	0.0166433	1.72499	0.0051316	0.0513907		std	0.0196044	3.03361	0.0284488	0.122394
std	0.0465116	1.61409	0.00905539	0.0482381
						Zn-0.8Ca	-1.05	8.396	-1.19	0.25		Zn-0.8Mn	-0.977	6.413	-0.985	0.095
Zn-0.4Li	-0.954	8.191	-1.002	0.244			-1.062	8.557	-1.21	0.255			-0.974	7.881	-0.991	0.117
	-0.955	9.004	-1.007	0.268			-1.073	14.514	-1.207	0.432			-0.977	7.436	-0.976	0.111
	-1.086	15.234	-1.056	0.454		avi	-1.06167	10.489	-1.20233	0.312333		avi	-0.976	7.24333	-0.984	0.107667
	-1.023	14.532	-1.042	0.433		std	0.00848528	0.113844	0.0141421	0.00353553		std	0.00173205	0.752726	0.00754983	0.0113725
	-1.039	9.733	-1.02	0.29
avi	-1.0114	11.3388	-1.0254	0.3378		Zn-0.4Ag	-0.964	32.004	-1.099	0.953		Zn-0.1Mg	-0.977	12.543	-1.119	0.373
std	0.0568709	3.29043	0.0230608	0.0981336			-0.96	40.648	-1.09	1.21			-0.973	19.697	-1.114	0.586
							-0.961	34.224	-0.951	1.019			-1.012	13.214	-1.117	0.393
Zn-0.8Li	-0.979	30.194	-1.115	0.899		avi	-0.961667	35.6253	-1.04667	1.06067			-0.965	18.707	-0.996	0.278
	-1.009	28.895	-1.12	0.86		std	0.00208167	4.48915	0.0829719	0.13347		avi	-0.98175	16.0403	-1.0865	0.4075
	-0.981	28.197	-1.104	0.839								std	0.0207746	3.68338	0.0603683	0.129142
	-0.973	34.341	-1.11	1.023		Zn-0.8Ag	-0.958	49.855	-1.096	1.484
avi	-0.9855	30.4068	-1.11225	0.90525			-0.956	46.589	-1.09	1.387		Zn-0.4Mg	-0.974	14.46	-1.117	0.431
std	0.0160312	2.75027	0.00684957	0.0823423			-0.962	41.529	-1.1	1.237			-0.957	15.858	-0.992	0.472
						avi	-0.958667	45.991	-1.09533	1.36933			-1.022	12.003	-1.121	0.357
Zn-0.4Cu	-0.94	8.631	-0.991	0.257		std	0.00305505	4.19509	0.00503322	0.124444			-0.958	13.948	-1.117	0.415
	-0.952	7.368	-0.951	0.219								avi	-0.963	13.4703	-1.11833	0.401
	-0.95	6.957	-0.985	0.207		Zn-2Ag	-0.955	15.686	-1.112	0.467		std	0.00953939	1.29628	0.0023094	0.0389358
avi	-0.947333	7.652	-0.975667	0.227667			-0.957	20.326	-0.956	0.605
std	0.0064291	0.872388	0.0215716	0.0261024			-0.961	15.861	-1.114	0.472		Zn-0.8Mg	-0.948	17.308	-1.105	0.515
						avi	-0.957667	17.291	-1.06067	0.514667			-0.927	13.888	-0.982	0.414
Zn-0.8Cu	-0.96	39.452	-1.106	1.175		std	0.00305505	2.62984	0.0906495	0.0782709			-0.938	14.539	-0.978	0.433
	-0.948	42.937	-1.102	1.278								avi	-0.937667	15.245	-1.02167	0.454
	-0.944	29.071	-1.101	0.866		Zn-0.1Fe	-1.042	52.187	-1.14	1.554		std	0.010504	1.81602	0.0721965	0.0536749
avi	-0.950667	37.1533	-1.103	1.10633			-1.057	65.18	-1.148	1.941
std	0.00832666	7.21314	0.00264575	0.214412			-1.05	30.761	-1.135	0.916
						avi	-1.04967	49.376	-1.141	1.47033
Zn-2Cu	-0.952	31.013	-1.109	0.923		std	0.00750555	17.3808	0.00655744	0.517597
	-0.96	32.577	-1.103	0.97
	-0.964	36.111	-1.105	1.075		Zn-0.4Fe	-1.01	10.575	-1.039	0.315
	-0.966	25.159	-1.111	0.749			-1.011	7.956	-1.044	0.237
	-0.947	32.731	-1.114	0.975			-1.02	9.382	-1.045	0.279
avi	-0.9578	31.5182	-1.1084	0.9384		avi	-1.01367	9.30433	-1.04267	0.277
std	0.00807465	4.01187	0.00444972	0.119486		std	0.00550757	1.31123	0.00321455	0.0390384
Zn-0.1Sr	-1.003	7.066	-1.029	0.21		Zn-0.8Fe	-1.054	68.938	-1.134	2.053
	-0.998	7.937	-1.018	0.236			-1.046	56.373	-1.131	1.679
	-0.995	6.147	-1.004	0.183			-1.052	41.461	-1.113	1.235
avi	-0.998667	7.05	-1.017	0.209667		avi	-1.05067	55.5907	-1.126	1.65567
std	0.00404145	0.895107	0.01253	0.0265016		std	0.00416333	13.7552	0.0113578	0.409499
Zn-0.4Sr	-1.004	17.923	-1.13	0.534
	-1	20.657	-1.131	0.615
	-0.949	23.105	-1.142	0.688
avi	-0.984333	20.5617	-1.13433	0.612333
std	0.0306649	2.59232	0.00665833	0.0770346
Zn-0.8Sr	-0.999	31.473	-1.141	0.937
	-1.008	25.331	-1.153	0.754
	-1.01	26.646	-1.128	0.793
avi	-1.00567	27.8167	-1.14067	0.828
std	0.00585947	3.23402	0.0125033	0.0963898
